# Supplementary material for: Enrofloxacinium oxalate
Source: Acta Crystallogr Sect E Struct Rep Online. 2014 Jan 25;70(Pt 2):o200–1. doi: 10.1107/S1600536814001421 (PMC3998349; doi:10.1107/S1600536814001421)
Supplement: Supplementary file 1 [file e-70-0o200-sup1.cif]

##############################################################################
#                                                                            #
# This CIF contains the data in a paper accepted for publication in          #
# Acta Crystallographica Section E. It conforms to the requirements of       #
# Notes for Authors for Acta Crystallographica Section E, and has been       #
# peer reviewed under the auspices of the IUCr Commission on Journals.       #
#                                                                            #
# Full details of the Crystallographic Information File format               #
# are given in the paper "The Crystallographic Information File (CIF):       #
# a New Standard Archive File for Crystallography" by S. R. Hall, F. H.      #
# Allen and I. D. Brown [Acta Cryst. (1991), A47, 655-685].                  #
#                                                                            #
# The current version of the core CIF dictionary is obtainable from          #
# ftp://ftp.iucr.org/pub/cif_core.dic.                                       #
#                                                                            #
# Software is freely available for graphical display of the structure(s)     #
# in this CIF. For information consult the CIF software page                 #
# http://www.iucr.org/resources/cif/software.                                #
#                                                                            #
# This file may be used for bona fide research purposes within the           #
# scientific community so long as proper attribution is given to the journal # 
# article from which it was obtained.                                        #
#                                                                            #
##############################################################################
data_I
_database_code_depnum_ccdc_archive 'CCDC 982483'
_audit_creation_method
;
  Olex2 1.2
  (compiled Apr 23 2013 17:54:37, GUI svn.r4466)
;
_journal_date_recd_electronic     2014-01-20
_journal_date_accepted     2014-01-21
_journal_name_full     'Acta Crystallographica, Section E'
_journal_year     2014
_journal_volume     70
_journal_issue      2
_journal_page_first     o200
_journal_page_last     o201
_journal_paper_category     QO
_journal_paper_doi     10.1107/S1600536814001421
_journal_coeditor_code     HG5378
_publ_contact_author_name     'Jasinski, Jerry P.'
_publ_contact_author_address
;
Department of Chemistry
Keene State College
229 Main Street
Keene, New Hampshire 03435, USA
;
_publ_contact_author_email     jjasinski@keene.edu
_publ_contact_author_fax     ?
_publ_contact_author_phone     '603 358-2563'
_publ_section_title
;
Enrofloxacinium oxalate
;
loop_
    _publ_author_name
    _publ_author_address
    'Yamuna, Thammarse S.'
;
Department of Studies in Chemistry
University of Mysore
Manasagangotri,  Mysore 570 006, India
;
    'Kaur, Manpreet'
;
Department of Studies in Chemistry
University of Mysore
Manasagangotri,  Mysore 570 006, India
;
    'Anderson, Brian J.'
;
Department of Chemistry
Keene State College
229 Main Street
Keene, NH 03435-2001, USA
;
    'Jasinski, Jerry P.'
;
Department of Chemistry
Keene State College
229 Main Street
Keene, NH 03435-2001, USA
;
    'Yathirajan, H. S.'
;
Department of Studies in Chemistry
University of Mysore
Manasagangotri,  Mysore 570 006, India
;
_chemical_name_systematic
;\
Bis-[4-(3-carboxy-1-cyclopropyl-6-fluoro-4-oxo-1,4-dihydroquinolin-7-yl)-1-\
ethylpiperazin-1-ium] oxalate
;
_chemical_name_common
;
Enrofloxacinium oxalate
;
_chemical_formula_moiety     '2(C19 H23 F N3 O3 +), C2 O4 2-'
_chemical_formula_sum     'C40 H46 F2 N6 O10'
_chemical_formula_iupac     '2C19 H23 F N3 O3 +, C2 O4 2-'
_chemical_formula_weight     808.83
_chemical_melting_point     ?
_shelx_space_group_comment
;
The symmetry employed for this shelxl refinement is uniquely defined
by the following loop, which should always be used as a source of
symmetry information in preference to the above space-group names.
They are only intended as comments.
;
_space_group_crystal_system     triclinic
_space_group_name_H-M_alt     'P -1'
_space_group_name_Hall     '-P 1'
loop_
    _space_group_symop_operation_xyz
    'x, y, z'
    '-x, -y, -z'
_cell_length_a     9.8552(5)
_cell_length_b     13.3056(8)
_cell_length_c     15.6124(8)
_cell_angle_alpha     68.987(5)
_cell_angle_beta     84.740(4)
_cell_angle_gamma     73.093(5)
_cell_volume     1828.31(19)
_cell_formula_units_Z     2
_cell_measurement_reflns_used     4206
_cell_measurement_theta_min     3.7011
_cell_measurement_theta_max     72.4604
_cell_measurement_temperature     173(2)
_exptl_crystal_description     irregular
_exptl_crystal_colour     colourless
_exptl_crystal_size_max     0.24
_exptl_crystal_size_mid     0.16
_exptl_crystal_size_min     0.08
_exptl_crystal_density_diffrn     1.469
_exptl_crystal_density_meas     ?
_exptl_crystal_density_method     ?
_exptl_crystal_F_000     852
_exptl_absorpt_coefficient_mu     0.952
_exptl_absorpt_correction_type     multi-scan
_exptl_absorpt_process_details
;
(CrysAlisPro and CrysAlisRed; Agilent, 2012)
;
_shelx_estimated_absorpt_T_min     ?
_shelx_estimated_absorpt_T_max     ?
_exptl_absorpt_correction_T_min     0.87970
_exptl_absorpt_correction_T_max     1.00000
_exptl_special_details     ?
_diffrn_ambient_temperature     173(2)
_diffrn_radiation_type     CuK\a
_diffrn_radiation_wavelength     1.54184
_diffrn_measurement_device_type     'Agilent Xcalibur (Eos, Gemini)'
_diffrn_measurement_method     '\w scans'
_diffrn_detector_area_resol_mean     16.0416
_diffrn_reflns_number     11885
_diffrn_reflns_av_R_equivalents     0.0238
_diffrn_reflns_theta_min     3.704
_diffrn_reflns_theta_max     72.611
_diffrn_reflns_theta_full     67.684
_diffrn_measured_fraction_theta_max     0.964
_diffrn_measured_fraction_theta_full     0.997
_diffrn_reflns_limit_h_min     -12
_diffrn_reflns_limit_h_max     10
_diffrn_reflns_limit_k_min     -16
_diffrn_reflns_limit_k_max     15
_diffrn_reflns_limit_l_min     -17
_diffrn_reflns_limit_l_max     19
_refine_special_details     ?
_reflns_number_total     7017
_reflns_number_gt     5641
_reflns_threshold_expression     'I > 2\s(I)'
_refine_ls_structure_factor_coef     Fsqd
_refine_ls_matrix_type     full
_refine_ls_R_factor_all     0.0640
_refine_ls_R_factor_gt     0.0508
_refine_ls_wR_factor_gt     0.1336
_refine_ls_wR_factor_ref     0.1447
_refine_ls_goodness_of_fit_ref     1.027
_refine_ls_restrained_S_all     1.027
_refine_ls_number_reflns     7017
_refine_ls_number_parameters     527
_refine_ls_number_restraints     0
_refine_ls_hydrogen_treatment     constr
_refine_ls_weighting_scheme     calc
_refine_ls_weighting_details
              'w=1/[\s^2^(Fo^2^)+(0.0686P)^2^+1.1302P] where P=(Fo^2^+2Fc^2^)/3'
_atom_sites_solution_hydrogens     geom
_atom_sites_solution_primary     direct
_atom_sites_solution_secondary     ?
_refine_ls_shift/su_max     0.000
_refine_ls_shift/su_mean     0.000
_refine_diff_density_max     0.675
_refine_diff_density_min     -0.276
_refine_ls_extinction_method     none
_refine_ls_extinction_coef     .
loop_
    _atom_type_symbol
    _atom_type_description
    _atom_type_scat_dispersion_real
    _atom_type_scat_dispersion_imag
    _atom_type_scat_source
    'C' 'C' 0.0181 0.0091
                         'International Tables Vol C Tables 4.2.6.8 and 6.1.1.4'
    'H' 'H' 0.0000 0.0000
                         'International Tables Vol C Tables 4.2.6.8 and 6.1.1.4'
    'N' 'N' 0.0311 0.0180
                         'International Tables Vol C Tables 4.2.6.8 and 6.1.1.4'
    'O' 'O' 0.0492 0.0322
                         'International Tables Vol C Tables 4.2.6.8 and 6.1.1.4'
    'F' 'F' 0.0727 0.0534
                         'International Tables Vol C Tables 4.2.6.8 and 6.1.1.4'
_computing_data_collection     'CrysAlisPro (Agilent, 2012)'
_computing_cell_refinement     'CrysAlisPro (Agilent, 2012)'
_computing_data_reduction     'CrysAlisRed (Agilent, 2012)'
_computing_structure_solution     'SUPERFLIP (Palatinus & Chapuis, 2007)'
_computing_structure_refinement     'SHELXL-2012 (Sheldrick, 2008)'
_computing_molecular_graphics     'Olex2 (Dolomanov <i>et al.</i>, 2009)'
_computing_publication_material     'Olex2 (Dolomanov <i>et al.</i>, 2009)'
loop_
    _atom_site_type_symbol
    _atom_site_label
    _atom_site_fract_x
    _atom_site_fract_y
    _atom_site_fract_z
    _atom_site_U_iso_or_equiv
    _atom_site_adp_type
    _atom_site_calc_flag
    _atom_site_occupancy
    _atom_site_disorder_assembly
    _atom_site_disorder_group
    F F1B 0.70509(15) 0.74124(11) 0.12480(9) 0.0406(3) Uani d 1 . .
    O O1B 0.45726(17) 0.76166(13) -0.15035(10) 0.0344(4) Uani d 1 . .
    O O2B 0.30755(18) 0.72055(15) -0.25107(10) 0.0380(4) Uani d 1 . .
    H H2B 0.3660 0.7429 -0.2343 0.057 Uiso calc 1 . .
    O O3B 0.16661(17) 0.61191(15) -0.18637(11) 0.0373(4) Uani d 1 . .
    N N1B 0.64215(19) 0.56582(17) 0.27496(12) 0.0317(4) Uani d 1 . .
    N N2B 0.79517(19) 0.43144(15) 0.44580(11) 0.0287(4) Uani d 1 . .
    H H2BA 0.7737 0.4906 0.4725 0.034 Uiso calc 1 . .
    N N3B 0.31112(18) 0.54720(14) 0.07440(11) 0.0245(4) Uani d 1 . .
    C C1B 0.5793(2) 0.60258(17) 0.19053(14) 0.0260(4) Uani d 1 . .
    C C2B 0.6151(2) 0.68662(18) 0.11280(14) 0.0280(4) Uani d 1 . .
    C C3B 0.5611(2) 0.71886(17) 0.02720(14) 0.0281(4) Uani d 1 . .
    H H3B 0.5901 0.7734 -0.0211 0.034 Uiso calc 1 . .
    C C4B 0.4613(2) 0.67010(17) 0.01123(13) 0.0246(4) Uani d 1 . .
    C C5B 0.4119(2) 0.69607(17) -0.08076(14) 0.0261(4) Uani d 1 . .
    C C6B 0.3120(2) 0.63909(17) -0.08788(14) 0.0258(4) Uani d 1 . .
    C C7B 0.2664(2) 0.56886(17) -0.01080(14) 0.0266(4) Uani d 1 . .
    H H7B 0.2008 0.5341 -0.0176 0.032 Uiso calc 1 . .
    C C8B 0.4148(2) 0.59339(16) 0.08783(13) 0.0232(4) Uani d 1 . .
    C C9B 0.4739(2) 0.55956(17) 0.17494(13) 0.0254(4) Uani d 1 . .
    H H9B 0.4425 0.5072 0.2238 0.030 Uiso calc 1 . .
    C C10B 0.5681(2) 0.5247(2) 0.36023(14) 0.0336(5) Uani d 1 . .
    H H10A 0.4814 0.5127 0.3463 0.040 Uiso calc 1 . .
    H H10B 0.5423 0.5809 0.3893 0.040 Uiso calc 1 . .
    C C11B 0.6586(2) 0.4166(2) 0.42578(15) 0.0343(5) Uani d 1 . .
    H H11A 0.6079 0.3933 0.4825 0.041 Uiso calc 1 . .
    H H11B 0.6777 0.3584 0.3991 0.041 Uiso calc 1 . .
    C C12B 0.8697(2) 0.4687(2) 0.35783(14) 0.0316(5) Uani d 1 . .
    H H12A 0.8919 0.4108 0.3306 0.038 Uiso calc 1 . .
    H H12B 0.9583 0.4795 0.3698 0.038 Uiso calc 1 . .
    C C13B 0.7800(2) 0.5769(2) 0.29089(15) 0.0329(5) Uani d 1 . .
    H H13A 0.7662 0.6368 0.3152 0.039 Uiso calc 1 . .
    H H13B 0.8292 0.5966 0.2331 0.039 Uiso calc 1 . .
    C C14B 0.2554(2) 0.47290(17) 0.15365(14) 0.0273(4) Uani d 1 . .
    H H14B 0.3176 0.3969 0.1816 0.033 Uiso calc 1 . .
    C C15B 0.1645(2) 0.5239(2) 0.21785(15) 0.0322(5) Uani d 1 . .
    H H15A 0.1454 0.6040 0.2032 0.039 Uiso calc 1 . .
    H H15B 0.1730 0.4800 0.2829 0.039 Uiso calc 1 . .
    C C16B 0.0994(2) 0.48439(19) 0.15630(15) 0.0321(5) Uani d 1 . .
    H H16A 0.0689 0.4168 0.1845 0.039 Uiso calc 1 . .
    H H16B 0.0413 0.5409 0.1047 0.039 Uiso calc 1 . .
    C C17B 0.2551(2) 0.65490(18) -0.17814(14) 0.0295(5) Uani d 1 . .
    C C18B 0.8887(3) 0.3272(2) 0.51176(16) 0.0391(5) Uani d 1 . .
    H H18A 0.9804 0.3388 0.5154 0.047 Uiso calc 1 . .
    H H18B 0.9035 0.2663 0.4885 0.047 Uiso calc 1 . .
    C C19B 0.8275(3) 0.2936(2) 0.60727(17) 0.0519(7) Uani d 1 . .
    H H19A 0.7420 0.2737 0.6053 0.078 Uiso calc 1 . .
    H H19B 0.8065 0.3554 0.6290 0.078 Uiso calc 1 . .
    H H19C 0.8952 0.2306 0.6480 0.078 Uiso calc 1 . .
    F F1A 1.13064(14) 0.29936(11) 0.04417(8) 0.0342(3) Uani d 1 . .
    O O1A 0.85745(17) 0.19630(13) -0.15083(10) 0.0321(3) Uani d 1 . .
    O O2A 0.68669(19) 0.11660(14) -0.20006(10) 0.0397(4) Uani d 1 . .
    H H2A 0.7408 0.1535 -0.2009 0.060 Uiso calc 1 . .
    O O3A 0.60977(18) -0.01945(14) -0.09726(11) 0.0391(4) Uani d 1 . .
    N N1A 1.09798(19) 0.17150(16) 0.22569(12) 0.0295(4) Uani d 1 . .
    N N2A 1.27942(18) 0.04206(14) 0.38543(11) 0.0253(4) Uani d 1 . .
    H H2AA 1.2703 0.1003 0.4118 0.030 Uiso calc 1 . .
    N N3A 0.8099(2) 0.00160(16) 0.11512(12) 0.0307(4) Uani d 1 . .
    C C1A 1.0440(2) 0.15549(17) 0.15500(14) 0.0262(4) Uani d 1 . .
    C C2A 1.0595(2) 0.22096(17) 0.06202(14) 0.0256(4) Uani d 1 . .
    C C3A 0.9992(2) 0.21296(17) -0.00905(14) 0.0257(4) Uani d 1 . .
    H H3A 1.0154 0.2555 -0.0689 0.031 Uiso calc 1 . .
    C C4A 0.9124(2) 0.14100(16) 0.00681(13) 0.0238(4) Uani d 1 . .
    C C5A 0.8418(2) 0.13722(17) -0.06899(14) 0.0252(4) Uani d 1 . .
    C C6A 0.7540(2) 0.06251(17) -0.04422(14) 0.0263(4) Uani d 1 . .
    C C7A 0.7432(2) -0.00186(19) 0.04534(15) 0.0298(5) Uani d 1 . .
    H H7A 0.6867 -0.0506 0.0587 0.036 Uiso calc 1 . .
    C C8A 0.8943(2) 0.07485(17) 0.09788(14) 0.0260(4) Uani d 1 . .
    C C9A 0.9630(2) 0.08076(18) 0.16998(14) 0.0290(4) Uani d 1 . .
    H H9A 0.9543 0.0334 0.2295 0.035 Uiso calc 1 . .
    C C10A 1.0411(2) 0.1374(2) 0.31756(14) 0.0322(5) Uani d 1 . .
    H H10C 0.9480 0.1281 0.3142 0.039 Uiso calc 1 . .
    H H10D 1.0305 0.1959 0.3430 0.039 Uiso calc 1 . .
    C C11A 1.1360(2) 0.02910(19) 0.38023(14) 0.0303(5) Uani d 1 . .
    H H11C 1.0957 0.0094 0.4411 0.036 Uiso calc 1 . .
    H H11D 1.1429 -0.0307 0.3570 0.036 Uiso calc 1 . .
    C C12A 1.3383(2) 0.07932(18) 0.29130(14) 0.0285(4) Uani d 1 . .
    H H12C 1.3549 0.0200 0.2660 0.034 Uiso calc 1 . .
    H H12D 1.4288 0.0928 0.2952 0.034 Uiso calc 1 . .
    C C13A 1.2397(2) 0.18483(19) 0.22765(14) 0.0302(5) Uani d 1 . .
    H H13C 1.2334 0.2469 0.2480 0.036 Uiso calc 1 . .
    H H13D 1.2779 0.2023 0.1662 0.036 Uiso calc 1 . .
    C C14A 0.8049(3) -0.0800(2) 0.20732(15) 0.0351(5) Uani d 1 . .
    H H14A 0.8879 -0.1454 0.2267 0.042 Uiso calc 1 . .
    C C15A 0.7333(3) -0.0368(2) 0.28052(17) 0.0419(6) Uani d 1 . .
    H H15C 0.6916 0.0434 0.2638 0.050 Uiso calc 1 . .
    H H15D 0.7730 -0.0746 0.3422 0.050 Uiso calc 1 . .
    C C16A 0.6662(3) -0.0993(2) 0.24179(16) 0.0374(5) Uani d 1 . .
    H H16C 0.6652 -0.1747 0.2802 0.045 Uiso calc 1 . .
    H H16D 0.5838 -0.0567 0.2018 0.045 Uiso calc 1 . .
    C C17A 0.6767(2) 0.04869(19) -0.11462(15) 0.0308(5) Uani d 1 . .
    C C18A 1.3797(2) -0.06322(19) 0.44442(15) 0.0348(5) Uani d 1 . .
    H H18C 1.4717 -0.0504 0.4445 0.042 Uiso calc 1 . .
    H H18D 1.3911 -0.1212 0.4183 0.042 Uiso calc 1 . .
    C C19A 1.3304(3) -0.1041(2) 0.54241(16) 0.0449(6) Uani d 1 . .
    H H19D 1.2494 -0.1310 0.5441 0.067 Uiso calc 1 . .
    H H19E 1.3051 -0.0435 0.5657 0.067 Uiso calc 1 . .
    H H19F 1.4055 -0.1638 0.5796 0.067 Uiso calc 1 . .
    O O1C 0.4046(2) 0.30357(16) 0.54362(14) 0.0533(5) Uani d 1 . .
    O O2C 0.2052(2) 0.42635(15) 0.47408(13) 0.0481(5) Uani d 1 . .
    O O3C 0.3605(2) 0.28420(16) 0.35788(12) 0.0496(5) Uani d 1 . .
    O O4C 0.2434(2) 0.18491(15) 0.47003(12) 0.0456(4) Uani d 1 . .
    C C1C 0.3040(2) 0.33643(18) 0.48940(15) 0.0317(5) Uani d 1 . .
    C C2C 0.3017(3) 0.26345(19) 0.43358(16) 0.0346(5) Uani d 1 . .
loop_
    _atom_site_aniso_label
    _atom_site_aniso_U_11
    _atom_site_aniso_U_22
    _atom_site_aniso_U_33
    _atom_site_aniso_U_12
    _atom_site_aniso_U_13
    _atom_site_aniso_U_23
    F1B 0.0524(8) 0.0426(8) 0.0337(7) -0.0283(7) -0.0099(6) -0.0070(6)
    O1B 0.0380(9) 0.0414(9) 0.0221(7) -0.0177(7) -0.0020(6) -0.0032(6)
    O2B 0.0405(9) 0.0505(10) 0.0232(8) -0.0161(8) -0.0039(6) -0.0094(7)
    O3B 0.0346(9) 0.0509(10) 0.0337(8) -0.0138(8) -0.0040(7) -0.0205(7)
    N1B 0.0292(9) 0.0466(11) 0.0215(9) -0.0151(8) -0.0003(7) -0.0108(8)
    N2B 0.0354(10) 0.0299(9) 0.0225(8) -0.0077(8) -0.0013(7) -0.0117(7)
    N3B 0.0255(9) 0.0258(8) 0.0226(8) -0.0090(7) -0.0006(6) -0.0072(7)
    C1B 0.0262(10) 0.0302(10) 0.0233(10) -0.0068(8) 0.0001(8) -0.0123(8)
    C2B 0.0284(10) 0.0306(11) 0.0297(11) -0.0137(9) -0.0012(8) -0.0113(9)
    C3B 0.0325(11) 0.0280(10) 0.0241(10) -0.0119(9) 0.0017(8) -0.0068(8)
    C4B 0.0247(10) 0.0253(10) 0.0227(10) -0.0057(8) -0.0013(8) -0.0074(8)
    C5B 0.0251(10) 0.0264(10) 0.0245(10) -0.0046(8) 0.0002(8) -0.0082(8)
    C6B 0.0239(10) 0.0293(10) 0.0241(10) -0.0039(8) -0.0023(8) -0.0113(8)
    C7B 0.0254(10) 0.0293(10) 0.0281(10) -0.0067(8) -0.0022(8) -0.0137(8)
    C8B 0.0229(10) 0.0239(9) 0.0237(10) -0.0053(8) 0.0001(7) -0.0100(8)
    C9B 0.0284(10) 0.0251(10) 0.0221(10) -0.0087(8) 0.0014(8) -0.0068(8)
    C10B 0.0308(11) 0.0511(14) 0.0227(10) -0.0146(10) 0.0021(8) -0.0152(10)
    C11B 0.0402(13) 0.0431(13) 0.0251(10) -0.0184(11) 0.0024(9) -0.0135(10)
    C12B 0.0291(11) 0.0430(13) 0.0272(11) -0.0121(10) 0.0012(8) -0.0161(9)
    C13B 0.0328(12) 0.0423(13) 0.0269(11) -0.0165(10) -0.0024(9) -0.0105(9)
    C14B 0.0297(11) 0.0244(10) 0.0267(10) -0.0106(8) -0.0022(8) -0.0045(8)
    C15B 0.0330(11) 0.0365(12) 0.0263(10) -0.0130(9) 0.0032(8) -0.0080(9)
    C16B 0.0297(11) 0.0317(11) 0.0330(11) -0.0121(9) -0.0004(9) -0.0059(9)
    C17B 0.0260(10) 0.0347(11) 0.0276(11) -0.0027(9) -0.0030(8) -0.0144(9)
    C18B 0.0461(14) 0.0344(12) 0.0332(12) -0.0036(11) -0.0066(10) -0.0116(10)
    C19B 0.0691(19) 0.0451(15) 0.0316(13) -0.0115(14) -0.0073(12) -0.0035(11)
    F1A 0.0425(7) 0.0353(7) 0.0285(6) -0.0195(6) -0.0064(5) -0.0068(5)
    O1A 0.0425(9) 0.0348(8) 0.0214(7) -0.0150(7) -0.0033(6) -0.0083(6)
    O2A 0.0536(11) 0.0451(10) 0.0260(8) -0.0232(8) -0.0085(7) -0.0093(7)
    O3A 0.0459(10) 0.0476(10) 0.0330(8) -0.0240(8) -0.0051(7) -0.0145(7)
    N1A 0.0279(9) 0.0415(10) 0.0221(8) -0.0124(8) -0.0026(7) -0.0117(8)
    N2A 0.0277(9) 0.0260(9) 0.0234(8) -0.0072(7) -0.0034(7) -0.0093(7)
    N3A 0.0338(10) 0.0371(10) 0.0226(9) -0.0157(8) -0.0037(7) -0.0063(7)
    C1A 0.0238(10) 0.0302(10) 0.0240(10) -0.0040(8) -0.0045(8) -0.0103(8)
    C2A 0.0238(10) 0.0258(10) 0.0282(10) -0.0083(8) -0.0017(8) -0.0091(8)
    C3A 0.0291(10) 0.0243(10) 0.0215(9) -0.0056(8) -0.0001(8) -0.0068(8)
    C4A 0.0234(10) 0.0247(10) 0.0232(10) -0.0044(8) -0.0016(7) -0.0093(8)
    C5A 0.0256(10) 0.0247(10) 0.0240(10) -0.0026(8) -0.0012(8) -0.0101(8)
    C6A 0.0268(10) 0.0272(10) 0.0259(10) -0.0050(8) -0.0042(8) -0.0113(8)
    C7A 0.0282(11) 0.0339(11) 0.0304(11) -0.0132(9) -0.0027(8) -0.0106(9)
    C8A 0.0259(10) 0.0292(10) 0.0236(10) -0.0088(8) -0.0018(8) -0.0086(8)
    C9A 0.0299(11) 0.0355(11) 0.0203(10) -0.0110(9) -0.0024(8) -0.0061(8)
    C10A 0.0271(11) 0.0462(13) 0.0248(10) -0.0083(10) -0.0008(8) -0.0154(9)
    C11A 0.0303(11) 0.0389(12) 0.0257(10) -0.0156(9) 0.0014(8) -0.0114(9)
    C12A 0.0252(10) 0.0370(11) 0.0264(10) -0.0111(9) 0.0008(8) -0.0130(9)
    C13A 0.0344(11) 0.0360(11) 0.0235(10) -0.0164(9) -0.0044(8) -0.0080(9)
    C14A 0.0391(13) 0.0370(12) 0.0282(11) -0.0130(10) -0.0025(9) -0.0077(9)
    C15A 0.0470(14) 0.0453(14) 0.0358(13) -0.0150(12) 0.0017(11) -0.0151(11)
    C16A 0.0419(13) 0.0446(13) 0.0299(11) -0.0201(11) 0.0025(10) -0.0119(10)
    C17A 0.0328(11) 0.0335(11) 0.0285(11) -0.0078(9) -0.0034(9) -0.0137(9)
    C18A 0.0353(12) 0.0306(11) 0.0332(12) -0.0039(9) -0.0049(9) -0.0077(9)
    C19A 0.0518(15) 0.0406(14) 0.0308(12) -0.0068(12) -0.0062(11) -0.0022(10)
    O1C 0.0546(12) 0.0499(11) 0.0629(12) -0.0027(9) -0.0203(10) -0.0325(10)
    O2C 0.0559(11) 0.0402(10) 0.0513(11) 0.0029(8) -0.0187(9) -0.0278(8)
    O3C 0.0676(13) 0.0535(11) 0.0318(9) -0.0168(10) 0.0009(8) -0.0197(8)
    O4C 0.0602(12) 0.0431(10) 0.0428(10) -0.0201(9) 0.0007(8) -0.0214(8)
    C1C 0.0404(12) 0.0304(11) 0.0261(10) -0.0096(10) -0.0008(9) -0.0118(9)
    C2C 0.0383(12) 0.0321(12) 0.0319(12) -0.0035(10) -0.0099(9) -0.0117(9)
_geom_special_details
;
 All esds (except the esd in the dihedral angle between two l.s. planes)
 are estimated using the full covariance matrix.  The cell esds are taken
 into account individually in the estimation of esds in distances, angles
 and torsion angles; correlations between esds in cell parameters are only
 used when they are defined by crystal symmetry.  An approximate (isotropic)
 treatment of cell esds is used for estimating esds involving l.s. planes.
;
loop_
    _geom_bond_atom_site_label_1
    _geom_bond_atom_site_label_2
    _geom_bond_site_symmetry_2
    _geom_bond_distance
    _geom_bond_publ_flag
    F1B C2B . 1.362(2) ?
    O1B C5B . 1.265(2) ?
    O2B H2B . 0.8200 ?
    O2B C17B . 1.330(3) ?
    O3B C17B . 1.212(3) ?
    N1B C1B . 1.368(3) ?
    N1B C10B . 1.462(3) ?
    N1B C13B . 1.461(3) ?
    N2B H2BA . 0.9800 ?
    N2B C11B . 1.492(3) ?
    N2B C12B . 1.487(3) ?
    N2B C18B . 1.497(3) ?
    N3B C7B . 1.344(3) ?
    N3B C8B . 1.401(3) ?
    N3B C14B . 1.457(2) ?
    C1B C2B . 1.423(3) ?
    C1B C9B . 1.399(3) ?
    C2B C3B . 1.356(3) ?
    C3B H3B . 0.9300 ?
    C3B C4B . 1.408(3) ?
    C4B C5B . 1.447(3) ?
    C4B C8B . 1.406(3) ?
    C5B C6B . 1.439(3) ?
    C6B C7B . 1.365(3) ?
    C6B C17B . 1.486(3) ?
    C7B H7B . 0.9300 ?
    C8B C9B . 1.394(3) ?
    C9B H9B . 0.9300 ?
    C10B H10A . 0.9700 ?
    C10B H10B . 0.9700 ?
    C10B C11B . 1.509(3) ?
    C11B H11A . 0.9700 ?
    C11B H11B . 0.9700 ?
    C12B H12A . 0.9700 ?
    C12B H12B . 0.9700 ?
    C12B C13B . 1.516(3) ?
    C13B H13A . 0.9700 ?
    C13B H13B . 0.9700 ?
    C14B H14B . 0.9800 ?
    C14B C15B . 1.495(3) ?
    C14B C16B . 1.499(3) ?
    C15B H15A . 0.9700 ?
    C15B H15B . 0.9700 ?
    C15B C16B . 1.511(3) ?
    C16B H16A . 0.9700 ?
    C16B H16B . 0.9700 ?
    C18B H18A . 0.9700 ?
    C18B H18B . 0.9700 ?
    C18B C19B . 1.517(4) ?
    C19B H19A . 0.9600 ?
    C19B H19B . 0.9600 ?
    C19B H19C . 0.9600 ?
    F1A C2A . 1.356(2) ?
    O1A C5A . 1.260(2) ?
    O2A H2A . 0.8200 ?
    O2A C17A . 1.330(3) ?
    O3A C17A . 1.212(3) ?
    N1A C1A . 1.374(3) ?
    N1A C10A . 1.453(3) ?
    N1A C13A . 1.463(3) ?
    N2A H2AA . 0.9800 ?
    N2A C11A . 1.485(3) ?
    N2A C12A . 1.494(3) ?
    N2A C18A . 1.491(3) ?
    N3A C7A . 1.344(3) ?
    N3A C8A . 1.399(3) ?
    N3A C14A . 1.466(3) ?
    C1A C2A . 1.421(3) ?
    C1A C9A . 1.393(3) ?
    C2A C3A . 1.356(3) ?
    C3A H3A . 0.9300 ?
    C3A C4A . 1.406(3) ?
    C4A C5A . 1.449(3) ?
    C4A C8A . 1.405(3) ?
    C5A C6A . 1.432(3) ?
    C6A C7A . 1.366(3) ?
    C6A C17A . 1.484(3) ?
    C7A H7A . 0.9300 ?
    C8A C9A . 1.402(3) ?
    C9A H9A . 0.9300 ?
    C10A H10C . 0.9700 ?
    C10A H10D . 0.9700 ?
    C10A C11A . 1.510(3) ?
    C11A H11C . 0.9700 ?
    C11A H11D . 0.9700 ?
    C12A H12C . 0.9700 ?
    C12A H12D . 0.9700 ?
    C12A C13A . 1.512(3) ?
    C13A H13C . 0.9700 ?
    C13A H13D . 0.9700 ?
    C14A H14A . 0.9800 ?
    C14A C15A . 1.490(3) ?
    C14A C16A . 1.481(3) ?
    C15A H15C . 0.9700 ?
    C15A H15D . 0.9700 ?
    C15A C16A . 1.498(3) ?
    C16A H16C . 0.9700 ?
    C16A H16D . 0.9700 ?
    C18A H18C . 0.9700 ?
    C18A H18D . 0.9700 ?
    C18A C19A . 1.514(3) ?
    C19A H19D . 0.9600 ?
    C19A H19E . 0.9600 ?
    C19A H19F . 0.9600 ?
    O1C C1C . 1.235(3) ?
    O2C C1C . 1.264(3) ?
    O3C C2C . 1.242(3) ?
    O4C C2C . 1.268(3) ?
    C1C C2C . 1.525(3) ?
loop_
    _geom_angle_atom_site_label_1
    _geom_angle_atom_site_label_2
    _geom_angle_atom_site_label_3
    _geom_angle_site_symmetry_1
    _geom_angle_site_symmetry_3
    _geom_angle
    _geom_angle_publ_flag
    C17B O2B H2B . . 109.5 ?
    C1B N1B C10B . . 122.36(18) ?
    C1B N1B C13B . . 124.61(18) ?
    C13B N1B C10B . . 112.54(17) ?
    C11B N2B H2BA . . 108.4 ?
    C11B N2B C18B . . 112.92(18) ?
    C12B N2B H2BA . . 108.4 ?
    C12B N2B C11B . . 108.48(16) ?
    C12B N2B C18B . . 110.20(17) ?
    C18B N2B H2BA . . 108.4 ?
    C7B N3B C8B . . 120.31(17) ?
    C7B N3B C14B . . 120.42(17) ?
    C8B N3B C14B . . 119.24(16) ?
    N1B C1B C2B . . 123.04(19) ?
    N1B C1B C9B . . 121.74(19) ?
    C9B C1B C2B . . 115.22(18) ?
    F1B C2B C1B . . 118.60(18) ?
    C3B C2B F1B . . 117.39(18) ?
    C3B C2B C1B . . 123.97(19) ?
    C2B C3B H3B . . 119.9 ?
    C2B C3B C4B . . 120.21(19) ?
    C4B C3B H3B . . 119.9 ?
    C3B C4B C5B . . 121.03(18) ?
    C8B C4B C3B . . 117.31(18) ?
    C8B C4B C5B . . 121.64(18) ?
    O1B C5B C4B . . 122.03(19) ?
    O1B C5B C6B . . 122.41(19) ?
    C6B C5B C4B . . 115.52(18) ?
    C5B C6B C17B . . 121.59(19) ?
    C7B C6B C5B . . 120.28(18) ?
    C7B C6B C17B . . 118.13(19) ?
    N3B C7B C6B . . 123.55(19) ?
    N3B C7B H7B . . 118.2 ?
    C6B C7B H7B . . 118.2 ?
    N3B C8B C4B . . 118.48(17) ?
    C9B C8B N3B . . 120.03(18) ?
    C9B C8B C4B . . 121.43(18) ?
    C1B C9B H9B . . 119.2 ?
    C8B C9B C1B . . 121.55(19) ?
    C8B C9B H9B . . 119.2 ?
    N1B C10B H10A . . 109.3 ?
    N1B C10B H10B . . 109.3 ?
    N1B C10B C11B . . 111.66(19) ?
    H10A C10B H10B . . 107.9 ?
    C11B C10B H10A . . 109.3 ?
    C11B C10B H10B . . 109.3 ?
    N2B C11B C10B . . 110.48(18) ?
    N2B C11B H11A . . 109.6 ?
    N2B C11B H11B . . 109.6 ?
    C10B C11B H11A . . 109.6 ?
    C10B C11B H11B . . 109.6 ?
    H11A C11B H11B . . 108.1 ?
    N2B C12B H12A . . 109.3 ?
    N2B C12B H12B . . 109.3 ?
    N2B C12B C13B . . 111.51(18) ?
    H12A C12B H12B . . 108.0 ?
    C13B C12B H12A . . 109.3 ?
    C13B C12B H12B . . 109.3 ?
    N1B C13B C12B . . 111.01(18) ?
    N1B C13B H13A . . 109.4 ?
    N1B C13B H13B . . 109.4 ?
    C12B C13B H13A . . 109.4 ?
    C12B C13B H13B . . 109.4 ?
    H13A C13B H13B . . 108.0 ?
    N3B C14B H14B . . 116.3 ?
    N3B C14B C15B . . 117.44(17) ?
    N3B C14B C16B . . 118.40(17) ?
    C15B C14B H14B . . 116.3 ?
    C15B C14B C16B . . 60.61(14) ?
    C16B C14B H14B . . 116.3 ?
    C14B C15B H15A . . 117.8 ?
    C14B C15B H15B . . 117.8 ?
    C14B C15B C16B . . 59.81(14) ?
    H15A C15B H15B . . 114.9 ?
    C16B C15B H15A . . 117.8 ?
    C16B C15B H15B . . 117.8 ?
    C14B C16B C15B . . 59.58(14) ?
    C14B C16B H16A . . 117.8 ?
    C14B C16B H16B . . 117.8 ?
    C15B C16B H16A . . 117.8 ?
    C15B C16B H16B . . 117.8 ?
    H16A C16B H16B . . 115.0 ?
    O2B C17B C6B . . 115.55(18) ?
    O3B C17B O2B . . 121.15(19) ?
    O3B C17B C6B . . 123.3(2) ?
    N2B C18B H18A . . 109.0 ?
    N2B C18B H18B . . 109.0 ?
    N2B C18B C19B . . 112.9(2) ?
    H18A C18B H18B . . 107.8 ?
    C19B C18B H18A . . 109.0 ?
    C19B C18B H18B . . 109.0 ?
    C18B C19B H19A . . 109.5 ?
    C18B C19B H19B . . 109.5 ?
    C18B C19B H19C . . 109.5 ?
    H19A C19B H19B . . 109.5 ?
    H19A C19B H19C . . 109.5 ?
    H19B C19B H19C . . 109.5 ?
    C17A O2A H2A . . 109.5 ?
    C1A N1A C10A . . 120.94(18) ?
    C1A N1A C13A . . 124.69(18) ?
    C10A N1A C13A . . 111.08(16) ?
    C11A N2A H2AA . . 108.2 ?
    C11A N2A C12A . . 109.96(15) ?
    C11A N2A C18A . . 112.47(17) ?
    C12A N2A H2AA . . 108.2 ?
    C18A N2A H2AA . . 108.2 ?
    C18A N2A C12A . . 109.69(16) ?
    C7A N3A C8A . . 119.97(18) ?
    C7A N3A C14A . . 119.13(18) ?
    C8A N3A C14A . . 120.60(17) ?
    N1A C1A C2A . . 121.21(19) ?
    N1A C1A C9A . . 122.43(19) ?
    C9A C1A C2A . . 116.21(18) ?
    F1A C2A C1A . . 118.45(17) ?
    F1A C2A C3A . . 118.63(18) ?
    C3A C2A C1A . . 122.80(19) ?
    C2A C3A H3A . . 119.7 ?
    C2A C3A C4A . . 120.68(19) ?
    C4A C3A H3A . . 119.7 ?
    C3A C4A C5A . . 120.52(18) ?
    C8A C4A C3A . . 118.19(18) ?
    C8A C4A C5A . . 121.28(18) ?
    O1A C5A C4A . . 121.67(19) ?
    O1A C5A C6A . . 122.88(18) ?
    C6A C5A C4A . . 115.45(18) ?
    C5A C6A C17A . . 121.50(18) ?
    C7A C6A C5A . . 120.70(18) ?
    C7A C6A C17A . . 117.75(19) ?
    N3A C7A C6A . . 123.4(2) ?
    N3A C7A H7A . . 118.3 ?
    C6A C7A H7A . . 118.3 ?
    N3A C8A C4A . . 119.14(18) ?
    N3A C8A C9A . . 120.75(18) ?
    C9A C8A C4A . . 120.09(19) ?
    C1A C9A C8A . . 121.89(19) ?
    C1A C9A H9A . . 119.1 ?
    C8A C9A H9A . . 119.1 ?
    N1A C10A H10C . . 109.2 ?
    N1A C10A H10D . . 109.2 ?
    N1A C10A C11A . . 111.86(18) ?
    H10C C10A H10D . . 107.9 ?
    C11A C10A H10C . . 109.2 ?
    C11A C10A H10D . . 109.2 ?
    N2A C11A C10A . . 109.78(17) ?
    N2A C11A H11C . . 109.7 ?
    N2A C11A H11D . . 109.7 ?
    C10A C11A H11C . . 109.7 ?
    C10A C11A H11D . . 109.7 ?
    H11C C11A H11D . . 108.2 ?
    N2A C12A H12C . . 109.2 ?
    N2A C12A H12D . . 109.2 ?
    N2A C12A C13A . . 112.13(17) ?
    H12C C12A H12D . . 107.9 ?
    C13A C12A H12C . . 109.2 ?
    C13A C12A H12D . . 109.2 ?
    N1A C13A C12A . . 111.11(17) ?
    N1A C13A H13C . . 109.4 ?
    N1A C13A H13D . . 109.4 ?
    C12A C13A H13C . . 109.4 ?
    C12A C13A H13D . . 109.4 ?
    H13C C13A H13D . . 108.0 ?
    N3A C14A H14A . . 116.2 ?
    N3A C14A C15A . . 118.0(2) ?
    N3A C14A C16A . . 118.3(2) ?
    C15A C14A H14A . . 116.2 ?
    C16A C14A H14A . . 116.2 ?
    C16A C14A C15A . . 60.58(16) ?
    C14A C15A H15C . . 117.8 ?
    C14A C15A H15D . . 117.8 ?
    C14A C15A C16A . . 59.40(16) ?
    H15C C15A H15D . . 115.0 ?
    C16A C15A H15C . . 117.8 ?
    C16A C15A H15D . . 117.8 ?
    C14A C16A C15A . . 60.02(16) ?
    C14A C16A H16C . . 117.8 ?
    C14A C16A H16D . . 117.8 ?
    C15A C16A H16C . . 117.8 ?
    C15A C16A H16D . . 117.8 ?
    H16C C16A H16D . . 114.9 ?
    O2A C17A C6A . . 115.03(19) ?
    O3A C17A O2A . . 121.40(19) ?
    O3A C17A C6A . . 123.6(2) ?
    N2A C18A H18C . . 109.0 ?
    N2A C18A H18D . . 109.0 ?
    N2A C18A C19A . . 113.00(19) ?
    H18C C18A H18D . . 107.8 ?
    C19A C18A H18C . . 109.0 ?
    C19A C18A H18D . . 109.0 ?
    C18A C19A H19D . . 109.5 ?
    C18A C19A H19E . . 109.5 ?
    C18A C19A H19F . . 109.5 ?
    H19D C19A H19E . . 109.5 ?
    H19D C19A H19F . . 109.5 ?
    H19E C19A H19F . . 109.5 ?
    O1C C1C O2C . . 126.0(2) ?
    O1C C1C C2C . . 116.9(2) ?
    O2C C1C C2C . . 117.03(19) ?
    O3C C2C O4C . . 126.0(2) ?
    O3C C2C C1C . . 117.1(2) ?
    O4C C2C C1C . . 116.9(2) ?
loop_
    _geom_torsion_atom_site_label_1
    _geom_torsion_atom_site_label_2
    _geom_torsion_atom_site_label_3
    _geom_torsion_atom_site_label_4
    _geom_torsion_site_symmetry_1
    _geom_torsion_site_symmetry_2
    _geom_torsion_site_symmetry_3
    _geom_torsion_site_symmetry_4
    _geom_torsion
    _geom_torsion_publ_flag
    F1B C2B C3B C4B . . . . -176.45(19) ?
    O1B C5B C6B C7B . . . . 179.8(2) ?
    O1B C5B C6B C17B . . . . -0.5(3) ?
    N1B C1B C2B F1B . . . . -7.0(3) ?
    N1B C1B C2B C3B . . . . 175.4(2) ?
    N1B C1B C9B C8B . . . . -176.91(19) ?
    N1B C10B C11B N2B . . . . 56.9(2) ?
    N2B C12B C13B N1B . . . . -55.8(2) ?
    N3B C8B C9B C1B . . . . 178.95(18) ?
    N3B C14B C15B C16B . . . . 108.8(2) ?
    N3B C14B C16B C15B . . . . -107.3(2) ?
    C1B N1B C10B C11B . . . . 133.6(2) ?
    C1B N1B C13B C12B . . . . -134.9(2) ?
    C1B C2B C3B C4B . . . . 1.2(3) ?
    C2B C1B C9B C8B . . . . 3.3(3) ?
    C2B C3B C4B C5B . . . . -174.5(2) ?
    C2B C3B C4B C8B . . . . 3.9(3) ?
    C3B C4B C5B O1B . . . . 1.1(3) ?
    C3B C4B C5B C6B . . . . 178.88(19) ?
    C3B C4B C8B N3B . . . . 177.35(18) ?
    C3B C4B C8B C9B . . . . -5.4(3) ?
    C4B C5B C6B C7B . . . . 2.1(3) ?
    C4B C5B C6B C17B . . . . -178.24(18) ?
    C4B C8B C9B C1B . . . . 1.7(3) ?
    C5B C4B C8B N3B . . . . -4.2(3) ?
    C5B C4B C8B C9B . . . . 173.05(18) ?
    C5B C6B C7B N3B . . . . -0.9(3) ?
    C5B C6B C17B O2B . . . . 3.0(3) ?
    C5B C6B C17B O3B . . . . -176.8(2) ?
    C7B N3B C8B C4B . . . . 5.5(3) ?
    C7B N3B C8B C9B . . . . -171.83(18) ?
    C7B N3B C14B C15B . . . . -112.4(2) ?
    C7B N3B C14B C16B . . . . -42.8(3) ?
    C7B C6B C17B O2B . . . . -177.35(19) ?
    C7B C6B C17B O3B . . . . 2.8(3) ?
    C8B N3B C7B C6B . . . . -3.0(3) ?
    C8B N3B C14B C15B . . . . 69.3(2) ?
    C8B N3B C14B C16B . . . . 138.96(19) ?
    C8B C4B C5B O1B . . . . -177.22(19) ?
    C8B C4B C5B C6B . . . . 0.5(3) ?
    C9B C1B C2B F1B . . . . 172.84(18) ?
    C9B C1B C2B C3B . . . . -4.8(3) ?
    C10B N1B C1B C2B . . . . 150.0(2) ?
    C10B N1B C1B C9B . . . . -29.8(3) ?
    C10B N1B C13B C12B . . . . 53.0(3) ?
    C11B N2B C12B C13B . . . . 58.3(2) ?
    C11B N2B C18B C19B . . . . -66.5(3) ?
    C12B N2B C11B C10B . . . . -58.4(2) ?
    C12B N2B C18B C19B . . . . 172.0(2) ?
    C13B N1B C1B C2B . . . . -21.4(3) ?
    C13B N1B C1B C9B . . . . 158.8(2) ?
    C13B N1B C10B C11B . . . . -54.1(2) ?
    C14B N3B C7B C6B . . . . 178.77(19) ?
    C14B N3B C8B C4B . . . . -176.27(18) ?
    C14B N3B C8B C9B . . . . 6.4(3) ?
    C17B C6B C7B N3B . . . . 179.40(18) ?
    C18B N2B C11B C10B . . . . 179.11(17) ?
    C18B N2B C12B C13B . . . . -177.60(18) ?
    F1A C2A C3A C4A . . . . -173.48(18) ?
    O1A C5A C6A C7A . . . . 178.4(2) ?
    O1A C5A C6A C17A . . . . 1.0(3) ?
    N1A C1A C2A F1A . . . . 0.7(3) ?
    N1A C1A C2A C3A . . . . -175.23(19) ?
    N1A C1A C9A C8A . . . . 172.2(2) ?
    N1A C10A C11A N2A . . . . 58.6(2) ?
    N2A C12A C13A N1A . . . . -54.1(2) ?
    N3A C8A C9A C1A . . . . -177.9(2) ?
    N3A C14A C15A C16A . . . . 108.5(2) ?
    N3A C14A C16A C15A . . . . -107.9(2) ?
    C1A N1A C10A C11A . . . . 102.4(2) ?
    C1A N1A C13A C12A . . . . -104.5(2) ?
    C1A C2A C3A C4A . . . . 2.5(3) ?
    C2A C1A C9A C8A . . . . -3.4(3) ?
    C2A C3A C4A C5A . . . . 176.61(19) ?
    C2A C3A C4A C8A . . . . -2.3(3) ?
    C3A C4A C5A O1A . . . . 1.1(3) ?
    C3A C4A C5A C6A . . . . -178.78(18) ?
    C3A C4A C8A N3A . . . . -179.17(18) ?
    C3A C4A C8A C9A . . . . -0.6(3) ?
    C4A C5A C6A C7A . . . . -1.7(3) ?
    C4A C5A C6A C17A . . . . -179.16(18) ?
    C4A C8A C9A C1A . . . . 3.6(3) ?
    C5A C4A C8A N3A . . . . 1.9(3) ?
    C5A C4A C8A C9A . . . . -179.53(19) ?
    C5A C6A C7A N3A . . . . 1.4(3) ?
    C5A C6A C17A O2A . . . . -5.0(3) ?
    C5A C6A C17A O3A . . . . 174.4(2) ?
    C7A N3A C8A C4A . . . . -2.4(3) ?
    C7A N3A C8A C9A . . . . 179.1(2) ?
    C7A N3A C14A C15A . . . . -116.6(2) ?
    C7A N3A C14A C16A . . . . -46.8(3) ?
    C7A C6A C17A O2A . . . . 177.5(2) ?
    C7A C6A C17A O3A . . . . -3.1(3) ?
    C8A N3A C7A C6A . . . . 0.8(3) ?
    C8A N3A C14A C15A . . . . 69.7(3) ?
    C8A N3A C14A C16A . . . . 139.5(2) ?
    C8A C4A C5A O1A . . . . 179.98(19) ?
    C8A C4A C5A C6A . . . . 0.1(3) ?
    C9A C1A C2A F1A . . . . 176.35(18) ?
    C9A C1A C2A C3A . . . . 0.4(3) ?
    C10A N1A C1A C2A . . . . 157.2(2) ?
    C10A N1A C1A C9A . . . . -18.1(3) ?
    C10A N1A C13A C12A . . . . 55.0(2) ?
    C11A N2A C12A C13A . . . . 54.7(2) ?
    C11A N2A C18A C19A . . . . -59.7(2) ?
    C12A N2A C11A C10A . . . . -55.9(2) ?
    C12A N2A C18A C19A . . . . 177.63(19) ?
    C13A N1A C1A C2A . . . . -45.1(3) ?
    C13A N1A C1A C9A . . . . 139.5(2) ?
    C13A N1A C10A C11A . . . . -58.0(2) ?
    C14A N3A C7A C6A . . . . -172.9(2) ?
    C14A N3A C8A C4A . . . . 171.22(19) ?
    C14A N3A C8A C9A . . . . -7.3(3) ?
    C17A C6A C7A N3A . . . . 178.9(2) ?
    C18A N2A C11A C10A . . . . -178.43(17) ?
    C18A N2A C12A C13A . . . . 178.91(17) ?
    O1C C1C C2C O3C . . . . -90.8(3) ?
    O1C C1C C2C O4C . . . . 87.1(3) ?
    O2C C1C C2C O3C . . . . 87.3(3) ?
    O2C C1C C2C O4C . . . . -94.8(3) ?
loop_
    _geom_hbond_atom_site_label_D
    _geom_hbond_atom_site_label_H
    _geom_hbond_atom_site_label_A
    _geom_hbond_site_symmetry_A
    _geom_hbond_distance_DH
    _geom_hbond_distance_HA
    _geom_hbond_distance_DA
    _geom_hbond_angle_DHA
    O2B H2B O1B . 0.82 1.78 2.542(2) 153.8
    N2B H2BA O2C 2_666 0.98 1.67 2.615(2) 160.9
    O2A H2A O1A . 0.82 1.77 2.531(2) 154.4
    N2A H2AA O4C 1_655 0.98 1.64 2.609(2) 170.8
    C10B H10B O1C 2_666 0.97 2.34 3.231(3) 153.1
    C11B H11A O1C . 0.97 2.56 3.358(3) 139.1
    C12B H12A O3B 2_665 0.97 2.51 3.302(3) 138.2
    C15B H15A O1A 2_665 0.97 2.48 3.433(3) 168.7
    C16B H16A O3B 2_565 0.97 2.46 3.167(3) 129.9
    C7A H7A F1B 1_545 0.93 2.54 3.314(3) 140.7
    C12A H12C O2A 2_755 0.97 2.53 3.462(3) 161.8
    C13A H13C O3C 1_655 0.97 2.47 3.254(3) 137.2
    C16A H16D O3A 2_655 0.97 2.37 3.325(3) 170.2
    C18A H18D O1C 2_756 0.97 2.58 3.236(3) 125.3
    C19A H19F O3C 2_756 0.96 2.44 3.375(3) 163.1
_shelx_hkl_checksum     9786
_shelx_res_checksum     17146
_iucr_refine_instructions_details
;
TITL HSY-629C in P-1 #2
CELL 1.54184 9.85519 13.3056 15.61236 68.9871 84.74 73.0927
ZERR 2 0.00053 0.00077 0.00082 0.0051 0.0044 0.005
LATT 1
SFAC C H N O F
UNIT 80 92 12 20 4
EQIV $1 1+X,+Y,+Z
EQIV $2 +X,1+Y,+Z
EQIV $3 -X,1-Y,-Z
EQIV $4 2-X,-Y,-Z
EQIV $5 2-X,1-Y,-Z
EQIV $6 1-X,1-Y,-Z
EQIV $7 2-X,-Y,1-Z
EQIV $8 1-X,-Y,-Z
EQIV $9 +X,-1+Y,+Z
EQIV $10 1-X,1-Y,1-Z
L.S. 25
PLAN  15
HTAB O2A O1A
HTAB N2A O3C_$1
HTAB N2A O4C_$1
HTAB C12A O2A_$4
HTAB C12A O3A_$4
HTAB C12A O1B_$5
HTAB C13A O3C_$1
HTAB C10A O2B_$6
HTAB C18A O1C_$7
HTAB C19A O3C_$7
HTAB C19A O4C_$1
HTAB C7A O3A_$8
HTAB C7A F1B_$9
HTAB C16A O3A_$8
HTAB C14A O1A_$4
HTAB O2B O1B
HTAB N2B O2C_$10
HTAB C12B O3B_$6
HTAB C10B O1C_$10
HTAB C11B O1C
HTAB C19B O2C_$10
HTAB C3B O3A_$2
HTAB C15B O1A_$6
HTAB C15B O3C
HTAB C16B O3B_$3
HTAB C14B O3C
REM reset to P-1 #2
BOND $H
MORE -1
fmap 2
acta
CONF
OMIT 2 2 2
OMIT 1 1 1
OMIT 3 2 0
OMIT -3 0 1
OMIT -1 2 3
OMIT -11 -9 1
OMIT 12 6 2
OMIT 0 7 5
REM <HKL>H:/Prof.Yathirajan%202013/HSY-629C/HSY-629c-mk/HSY-629C.hkl</HKL>
WGHT    0.068600    1.130200
FVAR       4.16153
F1B   5    0.705093    0.741244    0.124804    11.00000    0.05237    0.04264 =
         0.03372   -0.00705   -0.00989   -0.02826
O1B   4    0.457264    0.761659   -0.150353    11.00000    0.03797    0.04142 =
         0.02208   -0.00324   -0.00196   -0.01765
O2B   4    0.307547    0.720546   -0.251066    11.00000    0.04051    0.05052 =
         0.02321   -0.00944   -0.00388   -0.01612
AFIX 147
H2B   2    0.365983    0.742939   -0.234295    11.00000   -1.50000
AFIX   0
O3B   4    0.166613    0.611914   -0.186365    11.00000    0.03461    0.05085 =
         0.03368   -0.02048   -0.00395   -0.01376
N1B   3    0.642152    0.565822    0.274960    11.00000    0.02921    0.04663 =
         0.02155   -0.01085   -0.00034   -0.01506
N2B   3    0.795168    0.431443    0.445805    11.00000    0.03545    0.02987 =
         0.02253   -0.01173   -0.00127   -0.00772
AFIX  13
H2BA  2    0.773737    0.490597    0.472508    11.00000   -1.20000
AFIX   0
N3B   3    0.311124    0.547204    0.074399    11.00000    0.02553    0.02577 =
         0.02259   -0.00723   -0.00063   -0.00899
C1B   1    0.579275    0.602580    0.190534    11.00000    0.02617    0.03024 =
         0.02332   -0.01227    0.00006   -0.00678
C2B   1    0.615073    0.686618    0.112799    11.00000    0.02838    0.03061 =
         0.02968   -0.01126   -0.00117   -0.01372
C3B   1    0.561094    0.718863    0.027204    11.00000    0.03253    0.02797 =
         0.02412   -0.00684    0.00166   -0.01187
AFIX  43
H3B   2    0.590082    0.773359   -0.021097    11.00000   -1.20000
AFIX   0
C4B   1    0.461311    0.670100    0.011235    11.00000    0.02469    0.02527 =
         0.02267   -0.00744   -0.00131   -0.00572
C5B   1    0.411863    0.696070   -0.080763    11.00000    0.02507    0.02642 =
         0.02455   -0.00816    0.00018   -0.00459
C6B   1    0.312018    0.639095   -0.087882    11.00000    0.02388    0.02928 =
         0.02410   -0.01129   -0.00229   -0.00388
C7B   1    0.266385    0.568860   -0.010800    11.00000    0.02539    0.02928 =
         0.02807   -0.01368   -0.00220   -0.00666
AFIX  43
H7B   2    0.200777    0.534110   -0.017609    11.00000   -1.20000
AFIX   0
C8B   1    0.414842    0.593391    0.087831    11.00000    0.02287    0.02388 =
         0.02367   -0.01001    0.00012   -0.00530
C9B   1    0.473883    0.559559    0.174943    11.00000    0.02835    0.02511 =
         0.02205   -0.00676    0.00136   -0.00875
AFIX  43
H9B   2    0.442470    0.507170    0.223827    11.00000   -1.20000
AFIX   0
C10B  1    0.568057    0.524693    0.360230    11.00000    0.03084    0.05114 =
         0.02273   -0.01524    0.00206   -0.01458
AFIX  23
H10A  2    0.481370    0.512696    0.346303    11.00000   -1.20000
H10B  2    0.542316    0.580874    0.389295    11.00000   -1.20000
AFIX   0
C11B  1    0.658601    0.416577    0.425784    11.00000    0.04021    0.04311 =
         0.02514   -0.01347    0.00240   -0.01843
AFIX  23
H11A  2    0.607928    0.393258    0.482463    11.00000   -1.20000
H11B  2    0.677735    0.358393    0.399079    11.00000   -1.20000
AFIX   0
C12B  1    0.869689    0.468651    0.357833    11.00000    0.02909    0.04303 =
         0.02720   -0.01611    0.00124   -0.01206
AFIX  23
H12A  2    0.891867    0.410762    0.330638    11.00000   -1.20000
H12B  2    0.958276    0.479522    0.369812    11.00000   -1.20000
AFIX   0
C13B  1    0.780014    0.576911    0.290885    11.00000    0.03277    0.04231 =
         0.02693   -0.01048   -0.00242   -0.01654
AFIX  23
H13A  2    0.766244    0.636784    0.315160    11.00000   -1.20000
H13B  2    0.829212    0.596552    0.233133    11.00000   -1.20000
AFIX   0
C14B  1    0.255414    0.472901    0.153652    11.00000    0.02969    0.02436 =
         0.02667   -0.00447   -0.00221   -0.01057
AFIX  13
H14B  2    0.317637    0.396940    0.181640    11.00000   -1.20000
AFIX   0
C15B  1    0.164513    0.523865    0.217847    11.00000    0.03299    0.03647 =
         0.02633   -0.00799    0.00322   -0.01301
AFIX  23
H15A  2    0.145383    0.604008    0.203168    11.00000   -1.20000
H15B  2    0.173013    0.479957    0.282878    11.00000   -1.20000
AFIX   0
C16B  1    0.099354    0.484391    0.156300    11.00000    0.02971    0.03170 =
         0.03296   -0.00593   -0.00045   -0.01212
AFIX  23
H16A  2    0.068928    0.416810    0.184452    11.00000   -1.20000
H16B  2    0.041294    0.540879    0.104730    11.00000   -1.20000
AFIX   0
C17B  1    0.255123    0.654899   -0.178140    11.00000    0.02602    0.03468 =
         0.02758   -0.01437   -0.00301   -0.00271
C18B  1    0.888725    0.327180    0.511765    11.00000    0.04607    0.03437 =
         0.03320   -0.01157   -0.00656   -0.00363
AFIX  23
H18A  2    0.980385    0.338850    0.515446    11.00000   -1.20000
H18B  2    0.903496    0.266319    0.488534    11.00000   -1.20000
AFIX   0
C19B  1    0.827490    0.293645    0.607272    11.00000    0.06912    0.04514 =
         0.03161   -0.00351   -0.00730   -0.01147
AFIX 137
H19A  2    0.742022    0.273712    0.605257    11.00000   -1.50000
H19B  2    0.806545    0.355374    0.629050    11.00000   -1.50000
H19C  2    0.895152    0.230627    0.647951    11.00000   -1.50000
AFIX   0
F1A   5    1.130635    0.299358    0.044165    11.00000    0.04249    0.03527 =
         0.02849   -0.00680   -0.00644   -0.01953
O1A   4    0.857446    0.196302   -0.150830    11.00000    0.04252    0.03479 =
         0.02140   -0.00826   -0.00326   -0.01499
O2A   4    0.686688    0.116599   -0.200055    11.00000    0.05361    0.04509 =
         0.02603   -0.00930   -0.00853   -0.02316
AFIX 147
H2A   2    0.740793    0.153532   -0.200908    11.00000   -1.50000
AFIX   0
O3A   4    0.609774   -0.019450   -0.097257    11.00000    0.04592    0.04762 =
         0.03295   -0.01453   -0.00513   -0.02398
N1A   3    1.097981    0.171499    0.225695    11.00000    0.02794    0.04152 =
         0.02209   -0.01167   -0.00259   -0.01240
N2A   3    1.279416    0.042057    0.385427    11.00000    0.02770    0.02600 =
         0.02336   -0.00929   -0.00337   -0.00724
AFIX  13
H2AA  2    1.270294    0.100286    0.411848    11.00000   -1.20000
AFIX   0
N3A   3    0.809890    0.001600    0.115124    11.00000    0.03379    0.03707 =
         0.02257   -0.00634   -0.00369   -0.01575
C1A   1    1.043986    0.155489    0.154998    11.00000    0.02382    0.03024 =
         0.02402   -0.01027   -0.00449   -0.00405
C2A   1    1.059543    0.220956    0.062022    11.00000    0.02378    0.02584 =
         0.02821   -0.00915   -0.00169   -0.00829
C3A   1    0.999209    0.212960   -0.009046    11.00000    0.02905    0.02426 =
         0.02149   -0.00681   -0.00012   -0.00556
AFIX  43
H3A   2    1.015411    0.255497   -0.068897    11.00000   -1.20000
AFIX   0
C4A   1    0.912373    0.141000    0.006813    11.00000    0.02336    0.02466 =
         0.02319   -0.00934   -0.00159   -0.00440
C5A   1    0.841839    0.137224   -0.068988    11.00000    0.02562    0.02470 =
         0.02397   -0.01014   -0.00119   -0.00258
C6A   1    0.754020    0.062509   -0.044225    11.00000    0.02685    0.02715 =
         0.02589   -0.01130   -0.00418   -0.00500
C7A   1    0.743190   -0.001865    0.045335    11.00000    0.02824    0.03390 =
         0.03037   -0.01062   -0.00270   -0.01315
AFIX  43
H7A   2    0.686746   -0.050597    0.058691    11.00000   -1.20000
AFIX   0
C8A   1    0.894313    0.074846    0.097880    11.00000    0.02594    0.02918 =
         0.02363   -0.00860   -0.00183   -0.00883
C9A   1    0.963019    0.080756    0.169976    11.00000    0.02988    0.03552 =
         0.02028   -0.00612   -0.00240   -0.01104
AFIX  43
H9A   2    0.954290    0.033426    0.229506    11.00000   -1.20000
AFIX   0
C10A  1    1.041138    0.137409    0.317556    11.00000    0.02706    0.04621 =
         0.02477   -0.01538   -0.00076   -0.00833
AFIX  23
H10C  2    0.947964    0.128076    0.314245    11.00000   -1.20000
H10D  2    1.030455    0.195887    0.343013    11.00000   -1.20000
AFIX   0
C11A  1    1.136019    0.029103    0.380232    11.00000    0.03035    0.03891 =
         0.02568   -0.01144    0.00139   -0.01559
AFIX  23
H11C  2    1.095734    0.009383    0.441052    11.00000   -1.20000
H11D  2    1.142950   -0.030725    0.356995    11.00000   -1.20000
AFIX   0
C12A  1    1.338330    0.079322    0.291297    11.00000    0.02525    0.03703 =
         0.02635   -0.01299    0.00078   -0.01112
AFIX  23
H12C  2    1.354902    0.020028    0.266042    11.00000   -1.20000
H12D  2    1.428799    0.092764    0.295159    11.00000   -1.20000
AFIX   0
C13A  1    1.239717    0.184827    0.227646    11.00000    0.03441    0.03603 =
         0.02349   -0.00800   -0.00437   -0.01643
AFIX  23
H13C  2    1.233446    0.246852    0.248011    11.00000   -1.20000
H13D  2    1.277915    0.202313    0.166196    11.00000   -1.20000
AFIX   0
C14A  1    0.804871   -0.079969    0.207323    11.00000    0.03910    0.03700 =
         0.02821   -0.00774   -0.00248   -0.01299
AFIX  13
H14A  2    0.887860   -0.145377    0.226709    11.00000   -1.20000
AFIX   0
C15A  1    0.733275   -0.036809    0.280517    11.00000    0.04696    0.04525 =
         0.03576   -0.01511    0.00169   -0.01505
AFIX  23
H15C  2    0.691580    0.043402    0.263825    11.00000   -1.20000
H15D  2    0.772990   -0.074625    0.342203    11.00000   -1.20000
AFIX   0
C16A  1    0.666224   -0.099252    0.241789    11.00000    0.04187    0.04462 =
         0.02991   -0.01192    0.00253   -0.02011
AFIX  23
H16C  2    0.665209   -0.174723    0.280187    11.00000   -1.20000
H16D  2    0.583834   -0.056745    0.201842    11.00000   -1.20000
AFIX   0
C17A  1    0.676749    0.048688   -0.114620    11.00000    0.03279    0.03352 =
         0.02846   -0.01375   -0.00339   -0.00781
C18A  1    1.379704   -0.063225    0.444420    11.00000    0.03534    0.03063 =
         0.03317   -0.00775   -0.00489   -0.00387
AFIX  23
H18C  2    1.471684   -0.050428    0.444512    11.00000   -1.20000
H18D  2    1.391076   -0.121179    0.418273    11.00000   -1.20000
AFIX   0
C19A  1    1.330439   -0.104107    0.542408    11.00000    0.05179    0.04062 =
         0.03079   -0.00221   -0.00618   -0.00679
AFIX 137
H19D  2    1.249403   -0.130960    0.544078    11.00000   -1.50000
H19E  2    1.305135   -0.043491    0.565698    11.00000   -1.50000
H19F  2    1.405543   -0.163792    0.579576    11.00000   -1.50000
AFIX   0
O1C   4    0.404571    0.303573    0.543616    11.00000    0.05458    0.04987 =
         0.06291   -0.03255   -0.02035   -0.00265
O2C   4    0.205206    0.426346    0.474075    11.00000    0.05588    0.04023 =
         0.05128   -0.02781   -0.01873    0.00291
O3C   4    0.360545    0.284201    0.357878    11.00000    0.06760    0.05348 =
         0.03182   -0.01969    0.00088   -0.01676
O4C   4    0.243439    0.184911    0.470032    11.00000    0.06016    0.04313 =
         0.04279   -0.02138    0.00066   -0.02012
C1C   1    0.304024    0.336426    0.489399    11.00000    0.04037    0.03040 =
         0.02606   -0.01178   -0.00082   -0.00965
C2C   1    0.301655    0.263445    0.433576    11.00000    0.03826    0.03211 =
         0.03187   -0.01167   -0.00994   -0.00351
HKLF 4
REM  HSY-629C in P-1 #2
REM R1 =  0.0508 for    5641 Fo > 4sig(Fo)  and  0.0640 for all    7017 data
REM    527 parameters refined using      0 restraints
END
WGHT      0.0686      1.1308
REM Highest difference peak  0.728,  deepest hole -0.276,  1-sigma level  0.055
Q1    1   0.8360 -0.1180  0.2809  11.00000  0.05    0.73
Q2    1   0.7308 -0.0042  0.2114  11.00000  0.05    0.69
Q3    1   0.1779  0.1822  0.5220  11.00000  0.05    0.67
Q4    1   0.3223  0.2085  0.4033  11.00000  0.05    0.60
Q5    1   0.4063  0.3595  0.4832  11.00000  0.05    0.43
Q6    1   0.7271  0.0480 -0.0724  11.00000  0.05    0.31
Q7    1   0.2748  0.6568 -0.1323  11.00000  0.05    0.30
Q8    1   0.3582  0.6565 -0.0863  11.00000  0.05    0.30
Q9    1   0.4332  0.6764 -0.0299  11.00000  0.05    0.27
Q10   1   0.4052  0.7788 -0.1977  11.00000  0.05    0.26
Q11   1   0.5037  0.5974  0.1889  11.00000  0.05    0.26
Q12   1   1.0620  0.1817  0.1124  11.00000  0.05    0.26
Q13   1   0.2484  0.2476  0.4735  11.00000  0.05    0.25
Q14   1   0.9075  0.1039  0.0532  11.00000  0.05    0.25
Q15   1   0.8979  0.0970  0.1345  11.00000  0.05    0.25
;
