# Supplementary material for: Enrofloxacinium oxalate
Source: Acta Crystallogr Sect E Struct Rep Online. 2014 Jan 25;70(Pt 2):o200–1. doi: 10.1107/S1600536814001421 (PMC3998349; doi:10.1107/S1600536814001421)
Supplement: Supplementary file 2 [file e-70-0o200-Isup2.hkl]

#
# h,k,l, Fc-squared, Fo-squared, sigma(Fo-squared), status flag
#
data_I
_shelx_refln_list_code          4
_shelx_F_calc_maximum      233.34
_exptl_crystal_F_000       852.00
_reflns_d_resolution_high  0.8078

loop_
 _space_group_symop_operation_xyz
 'x, y, z'
 '-x, -y, -z'

_cell_length_a     9.8552
_cell_length_b    13.3056
_cell_length_c    15.6124
_cell_angle_alpha  68.987
_cell_angle_beta   84.740
_cell_angle_gamma  73.093

_shelx_F_squared_multiplier     1.000

loop_
 _refln_index_h
 _refln_index_k
 _refln_index_l
 _refln_F_squared_calc
 _refln_F_squared_meas
 _refln_F_squared_sigma
 _refln_observed_status
   1   0   0        676.90        663.48         9.35 o
   2   0   0      19049.96      19127.47        58.72 o
   3   0   0       1147.43        982.74        10.06 o
   4   0   0        933.05       1046.67        14.68 o
   5   0   0        313.55        309.21        16.06 o
   6   0   0         20.02         21.51         5.45 o
   7   0   0        534.61        581.56        27.25 o
   8   0   0         58.63         68.12         7.33 o
   9   0   0         23.98         10.32         3.38 o
  10   0   0          6.02          6.36         4.39 o
  11   0   0         28.20         16.42         4.33 o
 -11   1   0          5.14          8.32         3.23 o
 -10   1   0          0.90          1.46         3.10 o
  -9   1   0         39.46         41.67         4.79 o
  -8   1   0         89.41         82.74         6.64 o
  -7   1   0        514.09        520.52        26.21 o
  -6   1   0        597.85        605.67        25.77 o
  -5   1   0          9.36          2.42         3.11 o
  -4   1   0        736.21        742.67        19.28 o
  -3   1   0       2565.03       2673.78        23.28 o
  -2   1   0       1423.60       1340.69        20.23 o
  -1   1   0       4223.79       4152.21        25.66 o
   0   1   0         34.50         33.61         2.79 o
   1   1   0       1192.71       1041.20        59.40 o
   2   1   0        432.77        396.21         9.03 o
   3   1   0       4132.64       4248.88        79.44 o
   4   1   0        306.85        293.47         6.23 o
   5   1   0       1263.79       1314.61        22.18 o
   6   1   0        836.46        834.88        29.07 o
   7   1   0        106.33         77.08         9.96 o
   8   1   0         24.05         17.01         6.54 o
   9   1   0         44.61         28.81         7.57 o
  10   1   0         61.68         63.91         6.76 o
  11   1   0          1.56          1.71         3.05 o
 -11   2   0          2.76          5.97         2.73 o
 -10   2   0         11.53         12.11         4.64 o
  -9   2   0          6.65         -1.13         2.86 o
  -8   2   0         44.44         41.90         5.11 o
  -7   2   0         10.73          4.55         3.62 o
  -6   2   0          1.87          3.33         3.30 o
  -5   2   0        949.30        923.12        29.48 o
  -4   2   0         70.12         74.31         4.92 o
  -3   2   0       1742.52       1687.62        19.97 o
  -2   2   0       1559.13       1507.75       116.69 o
  -1   2   0        529.75        430.55        10.54 o
   0   2   0       1703.94       1518.23        16.54 o
   1   2   0        946.49        934.35        54.79 o
   2   2   0       7990.09       7549.27        58.58 o
   4   2   0          0.96          6.10         1.32 o
   5   2   0         23.97         21.44         3.36 o
   6   2   0         23.91         34.44         4.52 o
   7   2   0        874.76        956.35        34.24 o
   8   2   0          9.10          6.76         4.30 o
   9   2   0         13.18         17.38         4.25 o
  10   2   0          0.38          2.87         3.75 o
  11   2   0         31.47         47.66         7.00 o
 -10   3   0         61.03         52.36         7.99 o
  -9   3   0         25.71         22.90         4.53 o
  -8   3   0         15.89          8.32         3.06 o
  -7   3   0        176.75        174.04        11.89 o
  -6   3   0         53.07         47.29         8.51 o
  -5   3   0        213.49        204.06        14.77 o
  -4   3   0       2374.60       2453.39        42.43 o
  -3   3   0         22.04         39.53         5.64 o
  -2   3   0        519.37        518.26        15.06 o
  -1   3   0      17025.98      17298.53        77.65 o
   0   3   0        678.09        588.23        12.75 o
   1   3   0        832.45        848.78        11.92 o
   2   3   0       2012.39       1778.54        27.03 o
   3   3   0        682.93        610.38        10.35 o
   4   3   0        157.59        198.20         9.13 o
   5   3   0         19.74         32.85         4.00 o
   6   3   0        142.92        165.61         9.07 o
   7   3   0        368.87        423.77        15.70 o
   8   3   0        144.19        127.40         7.41 o
   9   3   0        130.01         93.31         8.27 o
  10   3   0         74.55         77.03         7.27 o
  11   3   0          5.15         -1.94         3.11 o
 -10   4   0         15.54         16.79         2.91 o
  -9   4   0         11.78          8.60         5.17 o
  -8   4   0        360.15        356.15        17.15 o
  -7   4   0        379.50        335.61        16.94 o
  -6   4   0        618.54        662.28        29.47 o
  -5   4   0       1244.76       1300.12        46.22 o
  -4   4   0         61.76         39.56         4.41 o
  -3   4   0          2.09          2.35         2.44 o
  -2   4   0        523.30        546.24        17.40 o
  -1   4   0         84.73        143.05         8.39 o
   0   4   0       1055.51        947.22        18.93 o
   1   4   0       1068.83        832.51        15.97 o
   2   4   0        314.94        296.81         4.89 o
   3   4   0        673.69        701.71         8.06 o
   4   4   0        873.33       1099.85        34.20 o
   5   4   0       1806.76       1810.69        38.36 o
   6   4   0        237.60        255.17        16.01 o
   7   4   0        154.75        162.61        13.96 o
   8   4   0         62.33         57.02         4.09 o
   9   4   0         23.37         12.07         3.04 o
  10   4   0         81.47         79.56         7.39 o
  11   4   0         13.38         10.98         3.27 o
  -9   5   0         51.18         49.90         8.15 o
  -8   5   0         22.01         17.58         4.27 o
  -7   5   0         93.92         90.32         9.06 o
  -6   5   0        145.24        130.47        10.46 o
  -5   5   0        167.51        189.08        10.20 o
  -4   5   0        569.60        593.86        29.61 o
  -3   5   0       1113.19       1134.77        29.57 o
  -2   5   0        352.35        321.75        14.88 o
  -1   5   0       2193.45       1901.68        33.27 o
   0   5   0        397.13        306.71        12.46 o
   1   5   0         14.28          7.76         2.13 o
   2   5   0          8.18         10.90         1.58 o
   3   5   0        302.77        293.27         6.03 o
   4   5   0       1633.81       1717.82        58.59 o
   5   5   0       1720.93       2020.95        84.54 o
   6   5   0         11.20          9.93         4.43 o
   7   5   0          0.01          0.02         3.01 o
   8   5   0         11.12         11.39         2.03 o
   9   5   0          0.07          1.13         1.82 o
  10   5   0          9.14          7.96         3.13 o
  11   5   0        106.59         80.57         8.25 o
  -9   6   0        119.09        128.29        11.23 o
  -8   6   0        145.59        135.94        13.93 o
  -7   6   0         93.79         87.46         8.75 o
  -6   6   0        485.07        452.95        15.51 o
  -5   6   0          0.11         -1.06         3.32 o
  -4   6   0          1.03          3.38         2.17 o
  -3   6   0       1570.97       1572.85        37.89 o
  -2   6   0        409.82        383.37        17.73 o
  -1   6   0       1523.05       1399.30        31.58 o
   0   6   0        327.88        253.96        12.74 o
   1   6   0        780.91        828.76        18.67 o
   2   6   0         67.68         66.88         4.32 o
   3   6   0          6.06         29.02         3.38 o
   4   6   0        621.60        681.48        26.07 o
   5   6   0        211.19        192.51         9.32 o
   6   6   0        367.82        381.10        21.06 o
   7   6   0         62.78         57.23         9.38 o
   8   6   0        327.74        307.62        10.26 o
   9   6   0          0.02         -2.31         2.31 o
  10   6   0         12.20          1.56         5.53 o
  11   6   0          0.01          0.10         3.47 o
  -8   7   0          5.67          3.15         3.37 o
  -7   7   0        142.19        133.37        13.99 o
  -6   7   0          1.64          1.24         2.26 o
  -5   7   0        216.24        197.46        10.26 o
  -4   7   0         59.02         58.96         4.51 o
  -3   7   0          3.93          8.22         3.31 o
  -2   7   0        209.70        189.28        13.63 o
  -1   7   0          9.78          6.72         3.06 o
   0   7   0       1490.99       1429.99        33.18 o
   1   7   0       1324.05       1281.93        32.81 o
   2   7   0         98.84        108.99         5.98 o
   3   7   0        116.52        156.54         8.01 o
   4   7   0        346.30        316.22        18.29 o
   5   7   0         23.23         14.64         4.64 o
   6   7   0         21.63         25.56         6.18 o
   7   7   0        299.63        312.74        15.41 o
   8   7   0         92.51         72.44         5.06 o
   9   7   0        184.41        180.01        10.31 o
  10   7   0         75.65         61.62        64.91 o
  11   7   0          0.73         -0.26         6.35 o
  -8   8   0         59.68         44.66         5.75 o
  -7   8   0         22.83         19.37         5.59 o
  -6   8   0          2.44          1.54         2.64 o
  -5   8   0          6.84          5.34         2.38 o
  -4   8   0          6.91          4.02         4.05 o
  -3   8   0        147.58        131.82         7.54 o
  -2   8   0        110.97         96.49        10.66 o
  -1   8   0        489.23        469.98        21.76 o
   0   8   0       1226.16       1205.89        23.75 o
   1   8   0        350.60        319.33        11.77 o
   2   8   0         51.53         51.61         5.31 o
   3   8   0         40.46         53.71         8.02 o
   4   8   0         22.20          9.45         4.31 o
   5   8   0        346.59        315.68        20.16 o
   6   8   0        590.70        609.61        28.58 o
   7   8   0        299.31        323.17        10.75 o
   8   8   0        957.05        919.89        22.42 o
   9   8   0        627.08        682.38        54.15 o
  11   8   0         58.74        110.08        12.13 o
  -7   9   0         77.28         76.53         7.28 o
  -6   9   0         21.26         16.88         3.39 o
  -5   9   0         89.46         85.50        11.28 o
  -4   9   0        318.03        289.78        21.02 o
  -3   9   0          8.16          7.97         5.26 o
  -2   9   0          0.62          2.58         5.13 o
  -1   9   0         51.83         43.79         5.05 o
   0   9   0          1.54          1.74         3.16 o
   1   9   0          7.22          3.47         2.91 o
   2   9   0         44.65         44.21         5.29 o
   3   9   0          3.81          2.74         3.48 o
   4   9   0          1.46          6.94         4.67 o
   5   9   0        138.10        136.43        13.92 o
   6   9   0        387.04        354.58        13.69 o
   7   9   0         19.19         10.33         3.80 o
   8   9   0        391.29        339.11        43.17 o
   9   9   0          5.74        -17.63        17.63 o
  10   9   0          0.73        -10.92        10.92 o
  11   9   0          2.89         57.61         9.27 o
  -6  10   0         40.21         43.43         6.34 o
  -5  10   0         91.28         83.02        10.13 o
  -4  10   0        112.40        115.11        13.22 o
  -3  10   0         71.72         76.94        11.33 o
  -2  10   0        157.72        163.34        10.79 o
  -1  10   0         11.67         11.30         3.61 o
   0  10   0         30.76         28.31         4.93 o
   1  10   0         30.52         21.34         4.02 o
   2  10   0         11.14         10.49         2.61 o
   3  10   0        261.49        262.77        11.00 o
   4  10   0        849.06        979.73        27.02 o
   5  10   0       1931.29       2077.55        35.93 o
   6  10   0        240.40        215.64        10.99 o
   7  10   0         20.81          7.79         8.44 o
   8  10   0        128.18        135.98        17.90 o
   9  10   0          0.26          0.07         3.90 o
  10  10   0          2.31         18.65         8.63 o
  11  10   0        131.29        268.17        13.86 o
  -5  11   0         37.99         42.84         6.50 o
  -4  11   0          6.21         -2.09         4.01 o
  -3  11   0        110.45        113.90        12.91 o
  -2  11   0        418.93        421.36        16.72 o
  -1  11   0          4.36          3.26         3.33 o
   0  11   0          3.14          1.98         2.90 o
   1  11   0         38.14         42.61         5.82 o
   2  11   0        199.25        205.37        12.28 o
   3  11   0         69.80         69.54         6.06 o
   4  11   0        255.57        254.70        11.10 o
   5  11   0        793.31        814.30        36.80 o
   6  11   0        199.14        214.48        16.19 o
   7  11   0        380.69        342.95        17.21 o
   8  11   0         18.35         18.53         4.92 o
   9  11   0         50.20         73.29        18.12 o
  10  11   0          8.57         75.57        10.94 o
  -4  12   0          3.53         -0.57         2.94 o
  -3  12   0          1.94          3.97         3.17 o
  -2  12   0          0.08          0.02         2.69 o
  -1  12   0         20.71         23.16         4.45 o
   0  12   0          4.33          0.47         2.69 o
   1  12   0         82.56         80.91        11.09 o
   2  12   0          5.30          2.60         4.22 o
   3  12   0         13.18         15.28         4.17 o
   4  12   0        293.50        341.75        15.44 o
   5  12   0         59.81         54.34         9.97 o
   6  12   0         89.42        106.16        13.27 o
   7  12   0         89.20        119.77        16.45 o
   8  12   0          0.00          9.16        20.01 o
   9  12   0          8.44          8.02         3.03 o
  -3  13   0        110.95        104.85         8.47 o
  -2  13   0        143.29        147.40         7.72 o
  -1  13   0        429.53        414.75        14.31 o
   0  13   0          0.00          0.18         2.71 o
   1  13   0         83.84         72.53         9.99 o
   2  13   0        491.67        506.12        25.20 o
   3  13   0          2.21          4.99         3.98 o
   4  13   0        391.83        366.64        14.94 o
   5  13   0        117.75         91.23        11.37 o
   6  13   0          4.99          7.11         5.07 o
   7  13   0         15.48         17.29         5.30 o
   8  13   0          0.15          0.87         2.60 o
  -1  14   0        120.37        126.78         9.03 o
   0  14   0         53.32         50.94         6.82 o
   1  14   0         38.03         33.99         6.33 o
   2  14   0          0.89          6.60         4.07 o
   3  14   0        118.47         97.52        10.02 o
   4  14   0         12.36          7.08         2.39 o
   5  14   0        530.01        554.43        23.76 o
   6  14   0         10.65          7.05         3.58 o
   7  14   0         63.64         56.91         7.29 o
   1  15   0          1.05          2.14         2.25 o
   2  15   0          0.09         -1.98         2.69 o
   3  15   0         53.65         50.11         5.70 o
  -7 -14   1        230.88        251.84        13.05 o
  -6 -14   1         25.59         28.83         5.60 o
  -5 -14   1         34.04         37.41         5.99 o
  -4 -14   1         12.73         13.17         2.62 o
  -3 -14   1         51.76         41.14         6.55 o
  -2 -14   1          4.69          4.33         3.01 o
  -1 -14   1          0.51          0.38         2.72 o
   0 -14   1        173.15        176.47        11.40 o
  -8 -13   1         31.88         30.75         5.22 o
  -7 -13   1          3.53         11.21         4.26 o
  -6 -13   1          0.95          3.40         3.46 o
  -5 -13   1          6.11          9.69         4.73 o
  -4 -13   1          0.54          2.40         2.48 o
  -3 -13   1         77.14         90.93        10.57 o
  -2 -13   1         81.22         69.63         9.66 o
  -1 -13   1          3.16          4.58         4.16 o
   0 -13   1        410.09        398.50        20.61 o
   1 -13   1        228.49        245.84        10.33 o
   2 -13   1          6.88          6.56         2.42 o
  -9 -12   1         23.57         29.06         4.89 o
  -8 -12   1         18.91         16.73         4.99 o
  -7 -12   1         63.76         68.77        10.23 o
  -6 -12   1        287.96        278.88        20.80 o
  -5 -12   1        126.56        128.95        14.27 o
  -4 -12   1        154.42        125.32         9.25 o
  -3 -12   1         16.80         13.53         3.82 o
  -2 -12   1          0.64          0.47         3.68 o
  -1 -12   1        228.09        220.33        17.67 o
   0 -12   1         30.79         26.85         4.69 o
   1 -12   1          7.65         10.75         7.77 o
   2 -12   1         11.37         10.07         3.13 o
   3 -12   1         11.67         18.52         4.89 o
   4 -12   1         25.87         22.81         4.55 o
  -9 -11   1         10.64         24.08        31.58 o
  -8 -11   1         27.79         30.72        11.95 o
  -7 -11   1         53.77         59.40        10.69 o
  -6 -11   1        158.54        174.09        21.93 o
  -5 -11   1         81.69         97.70        13.43 o
  -4 -11   1         65.06         65.22         7.00 o
  -3 -11   1         13.38         17.54         4.33 o
  -2 -11   1        492.64        500.07        26.60 o
  -1 -11   1        218.01        240.44        18.70 o
   0 -11   1          1.22         -0.41         3.78 o
   1 -11   1         82.70         92.65         8.24 o
   2 -11   1         33.79         36.11         5.50 o
   3 -11   1         28.31         31.31         7.42 o
   4 -11   1        129.38        121.39        11.61 o
   5 -11   1          1.66          2.93         3.00 o
 -10 -10   1          1.21         62.95        11.25 o
  -9 -10   1         19.87         15.99        10.17 o
  -8 -10   1          0.74          2.58         3.91 o
  -7 -10   1         96.62         86.16         9.46 o
  -6 -10   1        703.11        726.77        45.94 o
  -5 -10   1        846.15        832.57        20.91 o
  -4 -10   1        204.94        187.49        13.85 o
  -3 -10   1        540.45        554.93        16.15 o
  -2 -10   1        214.82        222.83        10.34 o
  -1 -10   1         57.63         66.15         7.18 o
   0 -10   1        102.99        119.11         9.31 o
   1 -10   1          1.72          2.98         2.65 o
   2 -10   1         29.58         27.74         5.04 o
   3 -10   1         69.29         70.58        11.11 o
   4 -10   1         24.05         23.31         5.20 o
   5 -10   1        143.01        169.18        14.26 o
   6 -10   1         28.36         30.73         3.46 o
 -10  -9   1         10.54         15.40         8.16 o
  -9  -9   1        495.32        450.87        29.18 o
  -8  -9   1        255.49        225.90        18.31 o
  -7  -9   1        432.69        410.85        21.36 o
  -6  -9   1        447.20        449.05        15.68 o
  -5  -9   1          7.72          7.32         2.83 o
  -4  -9   1        169.16        185.15        16.14 o
  -3  -9   1          3.13          6.55         3.99 o
  -2  -9   1         78.36         70.71         6.62 o
  -1  -9   1        211.88        220.89        15.67 o
   0  -9   1        285.32        252.28        12.44 o
   1  -9   1         13.30          5.76         1.75 o
   2  -9   1          0.99          2.75         2.99 o
   3  -9   1          0.20          4.39         4.87 o
   4  -9   1         10.21          7.07         4.42 o
   5  -9   1        148.70        139.66        14.01 o
   6  -9   1         83.97         76.46         9.26 o
   7  -9   1        115.91        130.25         9.09 o
 -11  -8   1         30.47        117.72        11.55 o
 -10  -8   1         14.29         11.28        15.75 o
  -9  -8   1         91.34         62.63        51.06 o
  -8  -8   1         88.79         97.57         8.37 o
  -7  -8   1        774.51        801.47        22.01 o
  -6  -8   1       1813.63       2003.98        31.73 o
  -5  -8   1         32.54         31.57         7.33 o
  -4  -8   1          1.11          4.84         4.41 o
  -3  -8   1         25.93         17.97         5.67 o
  -2  -8   1        170.51        192.12         9.88 o
  -1  -8   1         40.27         36.65         4.40 o
   0  -8   1        549.11        514.65        22.14 o
   1  -8   1         68.83         72.23         9.14 o
   2  -8   1        395.16        410.17        21.71 o
   3  -8   1         39.00         35.00         7.93 o
   4  -8   1        164.79        164.12        16.18 o
   5  -8   1         98.40         89.93         8.33 o
   6  -8   1         27.35         23.29         4.28 o
   7  -8   1         17.58         14.11         3.03 o
   8  -8   1        109.52        133.81         8.59 o
 -11  -7   1         13.38         72.29         9.93 o
 -10  -7   1        101.46         70.64        26.56 o
  -9  -7   1         15.51         15.80         5.28 o
  -8  -7   1        227.44        212.46        11.92 o
  -7  -7   1       1108.26       1116.39        19.76 o
  -6  -7   1       1668.09       1680.25        46.31 o
  -5  -7   1         11.23          6.34         4.77 o
  -4  -7   1          9.36          6.59         4.05 o
  -3  -7   1          1.03          0.60         3.40 o
  -2  -7   1        672.51        699.34        21.13 o
  -1  -7   1          0.21          4.96         2.83 o
   0  -7   1         38.06         64.00         7.53 o
   1  -7   1        116.34        109.31        10.19 o
   2  -7   1         13.19         21.47         5.44 o
   3  -7   1         33.22         30.75         4.44 o
   4  -7   1        107.84        128.85         9.97 o
   5  -7   1        385.36        333.91        13.33 o
   6  -7   1        174.16        149.76        10.75 o
   7  -7   1          4.99         13.06         3.71 o
   8  -7   1          3.01          0.31         3.32 o
 -11  -6   1        128.90        166.50         8.25 o
 -10  -6   1         95.48         79.29         6.75 o
  -9  -6   1         86.08         74.79         5.67 o
  -8  -6   1         61.06         49.63         4.75 o
  -7  -6   1        362.57        368.42        22.18 o
  -6  -6   1          1.11          4.37         3.96 o
  -5  -6   1        122.80        132.44        12.26 o
  -4  -6   1        190.62        209.26        14.48 o
  -3  -6   1        256.07        249.08        14.97 o
  -2  -6   1       1104.39       1059.24        17.73 o
  -1  -6   1       1153.70       1142.51        25.72 o
   0  -6   1        545.14        597.30        20.07 o
   1  -6   1       3000.76       2775.08        45.87 o
   2  -6   1       3497.32       3455.84        54.42 o
   3  -6   1          7.91          8.48         2.74 o
   4  -6   1         41.32         33.27         4.57 o
   5  -6   1        110.52        104.27         7.45 o
   6  -6   1        579.88        550.64        17.15 o
   7  -6   1        186.80        202.62        17.94 o
   8  -6   1          0.09          2.93         3.28 o
   9  -6   1         90.61         87.20         8.76 o
 -11  -5   1         58.41         42.77         4.71 o
 -10  -5   1        177.57        216.29        11.39 o
  -9  -5   1          7.56          6.92         2.75 o
  -8  -5   1          9.75          6.39         2.57 o
  -7  -5   1          2.97         -2.14         3.48 o
  -6  -5   1          0.03          5.37         3.40 o
  -5  -5   1        559.71        623.64        24.66 o
  -4  -5   1         77.11         45.33         4.67 o
  -3  -5   1        810.29        832.61        11.73 o
  -2  -5   1        176.60        176.35         5.31 o
  -1  -5   1        617.78        590.03        14.25 o
   0  -5   1          0.45          0.09         2.13 o
   1  -5   1         19.16         16.64         3.87 o
   2  -5   1        252.47        212.99        12.55 o
   3  -5   1        125.26        129.03         7.61 o
   4  -5   1        612.47        731.56        19.05 o
   5  -5   1         52.42         47.37         5.27 o
   6  -5   1        103.11         93.39         7.14 o
   7  -5   1        252.14        212.81        13.78 o
   8  -5   1          3.88          4.17         4.93 o
   9  -5   1         22.29         19.80         5.24 o
 -11  -4   1         61.78         45.56         6.13 o
 -10  -4   1          1.53         -1.43         3.27 o
  -9  -4   1         26.08         19.97         2.96 o
  -8  -4   1         10.08          4.89         1.65 o
  -7  -4   1          2.24          2.57         3.86 o
  -6  -4   1        927.93        892.01        30.71 o
  -5  -4   1         32.68         12.40         4.23 o
  -4  -4   1         69.80         92.29         4.92 o
  -3  -4   1        733.09        651.43         9.51 o
  -2  -4   1          4.62          7.49         1.12 o
  -1  -4   1       1004.69        992.29        12.87 o
   0  -4   1       1280.97       1338.46        23.81 o
   1  -4   1       1112.99       1097.10        23.50 o
   2  -4   1         45.83         32.49         4.72 o
   3  -4   1        385.58        402.15        12.43 o
   4  -4   1        103.64        105.53         6.93 o
   5  -4   1         10.05         16.01         3.25 o
   6  -4   1         10.52         11.57         2.89 o
   7  -4   1         55.36         49.03         7.09 o
   8  -4   1         10.24          9.12         3.43 o
   9  -4   1         24.01         22.56         6.39 o
  10  -4   1          3.97          2.53         1.41 o
 -11  -3   1          7.71          7.68         2.93 o
 -10  -3   1          3.77         -2.90         2.90 o
  -9  -3   1         22.99         14.50         3.96 o
  -8  -3   1        107.92         93.62         6.42 o
  -7  -3   1         42.46         38.71         5.18 o
  -6  -3   1        812.48        882.17        20.98 o
  -5  -3   1        197.79        192.41         9.14 o
  -4  -3   1        132.49        122.36         5.28 o
  -3  -3   1        370.91        364.02         6.79 o
  -2  -3   1         51.30         33.54         1.53 o
  -1  -3   1          8.12         16.20         2.21 o
   0  -3   1       1304.51       1240.90        19.33 o
   1  -3   1       1396.03       1301.51        22.79 o
   2  -3   1        211.40        232.76        10.73 o
   3  -3   1        295.61        307.75         9.69 o
   4  -3   1         10.00         22.17        10.21 o
   5  -3   1        373.95        431.20        21.98 o
   6  -3   1         45.17         38.89         7.41 o
   7  -3   1          0.68          1.53         3.31 o
   8  -3   1         51.38         40.81         6.48 o
   9  -3   1          0.00          1.11         4.04 o
  10  -3   1         66.92         73.37         4.56 o
 -11  -2   1          0.55          1.71         2.82 o
 -10  -2   1          2.83          3.78         2.87 o
  -9  -2   1          2.23         -0.35         2.75 o
  -8  -2   1         17.35          7.52         2.67 o
  -7  -2   1        772.00        771.87        21.29 o
  -6  -2   1       4413.17       4745.16        99.14 o
  -5  -2   1         58.07         34.94         4.11 o
  -4  -2   1       1322.38       1301.72        12.76 o
  -3  -2   1       1238.88       1222.86         8.84 o
  -2  -2   1       1216.90       1167.36        11.40 o
  -1  -2   1          2.92          4.72         1.11 o
   0  -2   1          0.31          2.96         1.18 o
   1  -2   1         36.98         55.46         3.92 o
   2  -2   1          3.25          1.44         2.00 o
   3  -2   1        498.75        510.32        11.38 o
   4  -2   1          7.36          2.71         1.77 o
   5  -2   1        191.06        196.15        16.10 o
   6  -2   1          0.01         -0.07         2.92 o
   7  -2   1         63.87         72.29         5.24 o
   8  -2   1         13.00         12.48         3.78 o
   9  -2   1         48.42         51.47         9.65 o
  10  -2   1         21.67         18.05         5.72 o
  11  -2   1          2.60          3.60         2.31 o
 -11  -1   1         28.43         35.15         5.91 o
 -10  -1   1         21.27         32.94         5.06 o
  -9  -1   1        122.81        102.73        13.27 o
  -8  -1   1          3.57          7.25         4.73 o
  -7  -1   1        649.82        670.63        28.77 o
  -6  -1   1        133.51        168.54         9.17 o
  -5  -1   1        120.41         93.93         6.22 o
  -4  -1   1         11.01         11.36         1.61 o
  -3  -1   1          5.72          5.51         1.46 o
  -2  -1   1       4950.92       4787.44        23.01 o
  -1  -1   1      23306.89      22851.42       767.08 o
   0  -1   1       5676.22       5724.67        29.63 o
   1  -1   1         88.27        150.78         4.75 o
   2  -1   1       4942.36       4868.58        51.22 o
   3  -1   1          0.45          5.89         3.45 o
   4  -1   1        111.67        135.55         6.09 o
   5  -1   1         77.62         82.15         5.72 o
   6  -1   1          0.09         -0.13         2.94 o
   7  -1   1        438.19        448.85        24.06 o
   8  -1   1         98.25         90.70         7.00 o
   9  -1   1         49.28         57.48         7.15 o
  10  -1   1         75.88         77.24         6.95 o
  11  -1   1         15.28         11.42         3.63 o
 -11   0   1          0.83          1.45         2.80 o
 -10   0   1         28.37         24.12         7.12 o
  -9   0   1         27.04         28.99         7.28 o
  -8   0   1          2.10          3.25         3.39 o
  -7   0   1        237.47        258.29        18.30 o
  -6   0   1        269.70        345.11        19.28 o
  -5   0   1        655.19        694.71        24.16 o
  -4   0   1       1157.27       1344.33        20.00 o
  -2   0   1       9386.92       9576.23        51.80 o
  -1   0   1        165.27        126.23         4.19 o
   1   0   1        426.88        384.83         6.96 o
   2   0   1          0.11          4.91         4.27 o
   3   0   1        904.57        807.52        11.48 o
   4   0   1        413.73        384.61        11.26 o
   5   0   1         74.56        102.72         6.06 o
   6   0   1         28.50         36.11         6.63 o
   7   0   1        828.00        817.86        31.91 o
   8   0   1         12.93          6.11         3.01 o
   9   0   1        198.70        182.07        12.12 o
  10   0   1          1.73          6.01         2.66 o
  11   0   1         12.98         15.41         4.00 o
 -11   1   1          4.57          0.30         2.31 o
 -10   1   1        209.48        256.50        17.68 o
  -9   1   1        102.52         93.90         6.98 o
  -8   1   1          0.02         -2.11         2.28 o
  -7   1   1        284.50        274.11        19.09 o
  -6   1   1        440.94        485.87        23.22 o
  -5   1   1         69.84         78.01         8.76 o
  -4   1   1          7.76         10.39         3.35 o
  -3   1   1          6.35          5.58         1.45 o
  -2   1   1        520.49        619.05         9.09 o
  -1   1   1        287.30        236.69         6.05 o
   0   1   1        164.62        144.99         7.94 o
   2   1   1        430.84        362.16        11.27 o
   3   1   1       6621.70       6484.89        23.33 o
   4   1   1       1465.55       1516.69        14.50 o
   5   1   1       4872.67       5134.03        43.07 o
   6   1   1          3.15          1.52         3.11 o
   7   1   1          3.74          4.75         3.53 o
   8   1   1         39.31         29.33         6.64 o
   9   1   1          0.08          1.61         3.63 o
  10   1   1          1.17          1.48         3.47 o
  11   1   1         15.45         15.55         4.75 o
 -11   2   1         39.91         59.08         5.75 o
 -10   2   1          0.35         -3.64         3.64 o
  -9   2   1        258.00        296.28        12.15 o
  -8   2   1         67.07         61.31         5.84 o
  -7   2   1        165.82        169.63        15.47 o
  -6   2   1          1.21          4.69         3.86 o
  -5   2   1          1.50          2.12         2.94 o
  -4   2   1          1.57          3.62         1.81 o
  -3   2   1        126.88        113.74         5.26 o
  -2   2   1      54447.00      57742.37       133.89 o
  -1   2   1        608.90        551.87        11.56 o
   0   2   1       1138.45       1023.42        13.47 o
   1   2   1          5.79          4.09         1.08 o
   2   2   1        255.97        244.49         8.25 o
   3   2   1        493.05        433.78         8.93 o
   4   2   1         14.43          9.48         1.53 o
   5   2   1        940.51       1070.97        24.60 o
   6   2   1       1010.48       1134.63        22.84 o
   7   2   1        317.81        290.57        18.88 o
   8   2   1         98.50         79.80         7.86 o
   9   2   1         51.69         55.27         6.68 o
  10   2   1        250.76        231.50        12.61 o
  11   2   1         11.46          9.71         3.76 o
 -10   3   1          0.25         -2.35         3.46 o
  -9   3   1        133.68        126.09        12.72 o
  -8   3   1        280.17        273.65        15.21 o
  -7   3   1         87.60         72.38         7.65 o
  -6   3   1         41.72         55.60         8.50 o
  -5   3   1         65.58         68.75         8.72 o
  -4   3   1         18.37         29.09         3.49 o
  -3   3   1        263.44        257.28         8.72 o
  -2   3   1       7168.79       6915.18        53.61 o
  -1   3   1      46647.45      48716.07       127.41 o
   0   3   1       1776.09       1798.46        36.75 o
   1   3   1        103.45         91.61         6.16 o
   2   3   1       3244.12       3118.52        24.86 o
   3   3   1       1719.60       1654.98        30.63 o
   4   3   1       2199.17       2305.55        20.10 o
   5   3   1       5488.50       5980.31        84.97 o
   6   3   1       1237.95       1248.19        24.33 o
   7   3   1         16.03         20.49         3.81 o
   8   3   1        125.43        107.32         8.63 o
   9   3   1         77.20         59.86         6.90 o
  10   3   1         25.41         28.28         4.86 o
  11   3   1         86.11         86.47         9.24 o
 -10   4   1         16.86         12.15         4.20 o
  -9   4   1         25.75         30.56         5.17 o
  -8   4   1          2.64          0.32         2.82 o
  -7   4   1        485.82        417.40        18.69 o
  -6   4   1         31.40         31.59         7.12 o
  -5   4   1        206.20        210.20        15.41 o
  -4   4   1         11.79         17.53         4.70 o
  -3   4   1         22.92         32.49         4.77 o
  -2   4   1        442.20        428.50        15.20 o
  -1   4   1       2331.18       2556.28        91.51 o
   0   4   1         99.75         97.94         5.26 o
   1   4   1        191.23        285.32         6.16 o
   2   4   1       3793.22       3848.30        26.20 o
   3   4   1          0.14          2.16         1.15 o
   4   4   1       6450.59       6478.54        42.55 o
   5   4   1       2633.01       3083.66       135.20 o
   6   4   1        594.33        565.80        23.01 o
   7   4   1          0.14         12.06         4.47 o
   8   4   1          2.31          2.31         1.69 o
   9   4   1         30.62         37.80         4.69 o
  10   4   1         74.42         71.01         7.64 o
  11   4   1         92.79        139.03        11.57 o
  12   4   1          0.00         -3.45         3.45 o
  -9   5   1         89.87         95.13        10.95 o
  -8   5   1          1.54          1.66         2.54 o
  -7   5   1         21.30         11.73         3.58 o
  -6   5   1         15.62         11.98         3.78 o
  -5   5   1        228.15        192.01        15.47 o
  -4   5   1        116.26        112.81        10.48 o
  -3   5   1       1724.28       2072.39        39.01 o
  -2   5   1         77.17         88.67         7.80 o
  -1   5   1        222.72        210.88        11.08 o
   0   5   1        941.52        743.86        18.81 o
   1   5   1         22.72         20.85         2.28 o
   2   5   1         13.07         30.74         3.05 o
   3   5   1          0.90          4.35         1.41 o
   4   5   1         14.38         18.58         2.86 o
   5   5   1        125.88        144.64         9.12 o
   6   5   1          2.93          5.40         3.43 o
   7   5   1        166.63        136.68        12.81 o
   8   5   1        265.71        261.36         8.36 o
   9   5   1         67.65         69.52         6.11 o
  10   5   1          0.98         -0.66         3.48 o
  11   5   1         18.28         -0.44         3.84 o
  12   5   1        246.18        308.47        12.25 o
  -9   6   1         13.38         13.64         4.36 o
  -8   6   1          5.13          6.27         3.24 o
  -7   6   1         39.86         34.68         5.79 o
  -6   6   1        207.02        202.61        13.13 o
  -5   6   1        215.01        203.30         8.47 o
  -4   6   1         37.43         29.21         6.17 o
  -3   6   1        673.04        709.64        24.95 o
  -2   6   1        189.66        166.62        11.51 o
  -1   6   1        568.33        477.98        18.17 o
   0   6   1         51.09         65.06         6.61 o
   1   6   1         11.20          4.02         1.72 o
   2   6   1          0.05          1.93         2.38 o
   3   6   1       1508.81       1643.65        24.33 o
   4   6   1        573.64        639.83        15.88 o
   5   6   1        102.42        134.79         7.82 o
   6   6   1        496.02        522.43        23.98 o
   7   6   1        766.41        870.56        32.57 o
   8   6   1        141.43        149.72         7.17 o
   9   6   1        113.34        106.55         6.23 o
  10   6   1         37.75         29.40         3.81 o
  11   6   1         13.47         10.83         4.01 o
  -8   7   1          0.92          1.63         3.96 o
  -7   7   1         34.29         31.52         5.31 o
  -6   7   1        107.14        106.07         7.56 o
  -5   7   1         11.20          9.34         2.84 o
  -4   7   1        184.61        210.84        11.16 o
  -3   7   1        218.78        231.86        15.40 o
  -2   7   1       1413.73       1373.24        35.46 o
  -1   7   1       1737.49       1752.03        37.75 o
   0   7   1        170.57        160.42         7.93 o
   1   7   1          0.59          4.78         1.97 o
   2   7   1        301.57        271.36        13.83 o
   3   7   1       2415.29       2706.09        57.38 o
   4   7   1          7.22         14.70         3.19 o
   5   7   1          4.18          7.67         3.02 o
   6   7   1          0.58          1.60         3.32 o
   7   7   1        263.64        291.93        19.55 o
   8   7   1         80.92         53.80         6.88 o
   9   7   1        558.99        535.74        15.43 o
  10   7   1         25.81         19.21         5.46 o
  11   7   1         14.09         68.64         8.70 o
  -8   8   1          1.09         -1.00         2.34 o
  -7   8   1          0.01          1.62         3.50 o
  -6   8   1         20.35         21.89         3.65 o
  -5   8   1         86.59         85.55         6.79 o
  -4   8   1         37.78         41.63         6.03 o
  -3   8   1          0.33          2.67         2.31 o
  -2   8   1        608.95        622.81        30.26 o
  -1   8   1        299.48        293.67        12.10 o
   0   8   1         96.12        109.00         7.19 o
   1   8   1         43.27         50.47         7.11 o
   2   8   1          0.11          0.40         2.23 o
   3   8   1        404.30        442.36        14.43 o
   4   8   1        357.36        325.40        19.50 o
   5   8   1        233.17        225.73        16.82 o
   6   8   1        939.09        911.71        34.21 o
   7   8   1        169.29        158.65         7.59 o
   8   8   1          1.15          3.25         2.29 o
   9   8   1          2.52          3.74         3.08 o
  10   8   1         19.60        106.23        11.77 o
  11   8   1          0.00         -8.23         8.23 o
  -7   9   1          9.49          7.42         3.14 o
  -6   9   1         29.47         20.53         4.15 o
  -5   9   1         75.58         63.47         9.93 o
  -4   9   1          1.18          2.47         2.93 o
  -3   9   1        114.88        110.55        13.23 o
  -2   9   1         72.12         95.85         7.96 o
  -1   9   1        291.01        285.71        18.55 o
   0   9   1         22.63         18.00         4.87 o
   1   9   1          0.30          6.93         4.11 o
   2   9   1         71.46         80.02         6.82 o
   3   9   1        448.97        460.23        15.75 o
   4   9   1        569.73        538.50        26.28 o
   5   9   1        516.75        468.08        25.14 o
   6   9   1         48.06         46.24         4.66 o
   7   9   1         31.37         22.15         3.46 o
   8   9   1        263.56        158.50        79.59 o
  10   9   1         14.99        -15.62        15.62 o
  11   9   1         20.17         44.91         8.74 o
  -6  10   1          1.75          3.20         2.87 o
  -5  10   1         30.82         22.09         5.94 o
  -4  10   1          0.94          1.17         4.03 o
  -3  10   1          1.39         -0.29         3.89 o
  -2  10   1          3.57         -0.59         2.95 o
  -1  10   1         18.79         24.03         4.95 o
   0  10   1        296.61        308.33        20.61 o
   1  10   1        123.31        119.57        12.05 o
   2  10   1         25.57         23.02         5.22 o
   3  10   1         10.75          9.97         4.85 o
   4  10   1        523.83        498.68        19.16 o
   5  10   1         90.57        100.61         9.10 o
   6  10   1        106.97        119.53         8.05 o
   7  10   1        302.72        230.57        29.34 o
   8  10   1        446.74        388.93        27.25 o
   9  10   1          0.01         -5.37        26.43 o
  10  10   1          6.10         -9.48         9.48 o
  11  10   1          0.16         47.93         7.83 o
  -5  11   1         13.07         12.39         3.93 o
  -4  11   1          6.39          3.83         4.06 o
  -3  11   1          0.31         -0.80         4.20 o
  -2  11   1         47.73         48.19         6.09 o
  -1  11   1         47.48         45.49         5.98 o
   0  11   1          0.75          2.71         5.54 o
   1  11   1         20.07         13.60         3.73 o
   2  11   1          6.88          2.33         2.44 o
   3  11   1          4.36          4.92         2.44 o
   4  11   1        176.31        199.91         9.83 o
   5  11   1        259.04        274.79        14.74 o
   6  11   1        152.53        135.35        11.04 o
   7  11   1        460.66        450.97        19.56 o
   8  11   1          3.46         -0.75         4.58 o
   9  11   1         92.20        121.62         9.20 o
  10  11   1          9.23         32.90         8.51 o
  -4  12   1          4.09         -0.32         2.87 o
  -3  12   1         28.95         27.46         6.11 o
  -2  12   1         13.58          8.66         3.00 o
  -1  12   1        156.56        151.05        15.57 o
   0  12   1         14.42          2.11         2.89 o
   1  12   1        314.14        289.93        20.51 o
   2  12   1        221.05        219.19        17.68 o
   3  12   1        292.79        309.46        14.87 o
   4  12   1        320.42        346.96        15.60 o
   5  12   1        171.81        158.67        16.32 o
   6  12   1         30.05         16.04         6.23 o
   7  12   1          4.05         16.25        20.03 o
   8  12   1         24.22         25.36        14.69 o
   9  12   1         23.97         32.94        16.34 o
  -3  13   1         16.05         17.32         4.41 o
  -2  13   1         50.73         54.21         5.19 o
  -1  13   1         72.95         76.37         6.72 o
   0  13   1        197.27        188.92        10.58 o
   1  13   1          1.42         -0.33         3.51 o
   2  13   1          7.86          6.27         4.83 o
   3  13   1        220.68        241.29        17.66 o
   4  13   1        384.68        406.04        16.05 o
   5  13   1         46.61         56.78        10.09 o
   6  13   1         13.00          8.51         4.21 o
   7  13   1         30.15         33.42         7.16 o
   8  13   1         24.59         28.01         6.14 o
   9  13   1         19.11         18.20         4.05 o
  -1  14   1         63.95         66.52         4.91 o
   0  14   1         25.61         24.90         5.54 o
   1  14   1         75.01         58.86         8.22 o
   2  14   1         26.34         24.89         6.12 o
   3  14   1         25.49         28.18         6.03 o
   4  14   1        156.36        162.53        14.51 o
   5  14   1         81.65         80.64         9.74 o
   6  14   1         71.92         74.48         9.38 o
   7  14   1          4.16          2.16         2.57 o
   8  14   1          3.04          2.15         2.36 o
   1  15   1          4.49          6.39         3.27 o
   2  15   1          2.96          0.59         2.67 o
   3  15   1        171.76        187.10        11.77 o
   4  15   1         43.79         47.07         5.68 o
   5  15   1        111.33        104.65         8.17 o
   6  15   1         28.78         36.71         5.01 o
  -6 -14   2         37.04         38.78         5.26 o
  -5 -14   2          2.36          5.87         3.32 o
  -4 -14   2          0.40         -0.37         2.19 o
  -3 -14   2         46.71         41.45         6.04 o
  -2 -14   2         10.71          4.50         3.02 o
  -1 -14   2         28.64         17.55         4.33 o
   0 -14   2        354.52        340.35        13.98 o
  -8 -13   2         72.65         83.13         7.39 o
  -7 -13   2         23.57         19.60         4.42 o
  -6 -13   2        408.56        427.42        21.36 o
  -5 -13   2         13.54         15.19         5.00 o
  -4 -13   2         89.18         76.53         7.34 o
  -3 -13   2          0.02          5.57         4.46 o
  -2 -13   2          0.64         -1.73         3.36 o
  -1 -13   2          2.18         10.79         5.05 o
   0 -13   2          7.41          5.85         4.32 o
   1 -13   2         27.14         18.85         4.49 o
  -8 -12   2          2.59          6.92         3.72 o
  -7 -12   2          1.45          1.57         3.49 o
  -6 -12   2        104.84        115.09        13.10 o
  -5 -12   2         13.22         16.44         6.11 o
  -4 -12   2          1.21          4.67         2.72 o
  -3 -12   2         13.76          8.77         3.01 o
  -2 -12   2        114.20        125.58        13.32 o
  -1 -12   2        316.59        353.52        21.76 o
   0 -12   2        153.60        146.05        13.62 o
   1 -12   2          8.47         11.89         3.27 o
   2 -12   2         43.08         38.42         4.57 o
   3 -12   2          3.22         10.75         3.93 o
  -9 -11   2          4.51          5.84         3.00 o
  -8 -11   2          2.93          5.97         3.98 o
  -7 -11   2          0.04          0.74         3.69 o
  -6 -11   2        116.85        112.08        14.03 o
  -5 -11   2        127.09        150.88        15.94 o
  -4 -11   2         94.39         78.61         7.48 o
  -3 -11   2          8.31          7.95         3.34 o
  -2 -11   2        396.67        354.01        22.79 o
  -1 -11   2        924.76        914.96        36.20 o
   0 -11   2         92.51         82.40        11.28 o
   1 -11   2         90.14         79.78         9.90 o
   2 -11   2          1.99          6.64         3.11 o
   3 -11   2          2.06          1.94         3.48 o
   4 -11   2         97.32        102.06        10.21 o
  -9 -10   2          5.00          3.37         2.16 o
  -8 -10   2        255.95        264.92        13.31 o
  -7 -10   2          0.00          2.75         2.48 o
  -6 -10   2        655.75        648.97        23.88 o
  -5 -10   2        117.74        132.66        16.26 o
  -4 -10   2         42.86         31.60         5.45 o
  -3 -10   2          0.46         -2.36         2.36 o
  -2 -10   2         87.57        113.93         7.55 o
  -1 -10   2          9.97          4.33         3.07 o
   0 -10   2         76.62         71.03         5.95 o
   1 -10   2         78.48         81.45         7.96 o
   2 -10   2         51.26         53.00         6.79 o
   3 -10   2          0.14         -0.93         4.09 o
   4 -10   2          0.01          0.58         3.40 o
   5 -10   2         31.70         19.99         3.46 o
 -10  -9   2          0.06         11.08        27.99 o
  -9  -9   2          2.32          5.99         8.98 o
  -8  -9   2         30.25         33.51         4.96 o
  -7  -9   2          5.05         12.59         3.79 o
  -6  -9   2        237.31        220.51        11.34 o
  -5  -9   2         46.31         43.86         6.83 o
  -4  -9   2        209.05        209.63        10.52 o
  -3  -9   2         48.65         55.36         9.56 o
  -2  -9   2         32.83         34.76         8.20 o
  -1  -9   2          1.67          1.60         2.42 o
   0  -9   2        333.24        333.10        11.59 o
   1  -9   2         14.76         18.90         4.22 o
   2  -9   2         21.60         32.25         5.24 o
   3  -9   2         29.35         22.25         7.04 o
   4  -9   2          1.00          4.04         4.15 o
   5  -9   2         25.43         23.40         6.18 o
   6  -9   2          1.09          4.53         2.51 o
 -10  -8   2         36.57         53.12        11.79 o
  -9  -8   2         11.11          8.15         8.54 o
  -8  -8   2        204.34        201.01        11.88 o
  -7  -8   2       1432.32       1474.07        24.31 o
  -6  -8   2       1512.86       1536.95        28.20 o
  -5  -8   2        170.83        177.79        15.55 o
  -4  -8   2         23.12         26.85         6.55 o
  -3  -8   2         86.66         96.94        11.37 o
  -2  -8   2        138.22        141.69         8.75 o
  -1  -8   2         28.76         20.05         3.33 o
   0  -8   2       1292.08       1384.17        37.23 o
   1  -8   2        670.88        598.12        25.94 o
   2  -8   2          0.69          1.53         2.69 o
   3  -8   2        204.67        189.71        17.34 o
   4  -8   2         58.78         44.13         9.49 o
   5  -8   2         23.83         31.73         7.58 o
   6  -8   2          0.77          3.80         2.54 o
   7  -8   2         19.27         12.01         2.62 o
 -11  -7   2        129.50        269.01        15.20 o
 -10  -7   2          0.93          2.92         9.20 o
  -9  -7   2          1.50         -6.14        19.99 o
  -8  -7   2        250.85        201.44        41.28 o
  -7  -7   2        169.62        147.55         8.41 o
  -6  -7   2        964.20        966.61        35.63 o
  -5  -7   2        701.23        714.88        29.72 o
  -4  -7   2          0.02          1.72         3.69 o
  -3  -7   2         15.40         22.48         5.83 o
  -2  -7   2        375.50        390.07        13.16 o
  -1  -7   2         46.55         33.63         5.44 o
   0  -7   2        604.87        504.50        20.91 o
   1  -7   2        122.62        131.95        11.56 o
   2  -7   2        142.33        123.72        11.71 o
   3  -7   2        155.79        165.22        13.99 o
   4  -7   2        191.62        183.14        16.84 o
   5  -7   2         19.83         16.17         3.93 o
   6  -7   2        121.34        111.75         9.20 o
   7  -7   2          0.83          2.33         2.94 o
   8  -7   2          0.19          0.98         2.45 o
 -11  -6   2         43.06         45.25         6.51 o
 -10  -6   2         43.46         39.96         4.59 o
  -9  -6   2          2.98          4.30         2.80 o
  -8  -6   2          6.18          5.00         2.73 o
  -7  -6   2        187.66        196.04        11.32 o
  -6  -6   2         16.65         17.40         5.66 o
  -5  -6   2          9.94          6.56         4.16 o
  -4  -6   2         39.33         28.72         5.99 o
  -3  -6   2       1606.28       1630.65        38.68 o
  -2  -6   2         74.55         56.38         7.60 o
  -1  -6   2        203.32        272.73        13.17 o
   0  -6   2        710.87        680.88        22.30 o
   1  -6   2       1034.70        874.65        26.87 o
   2  -6   2        145.64        171.71        12.86 o
   3  -6   2          8.01         15.10         3.14 o
   4  -6   2          7.08          8.74         3.72 o
   5  -6   2         54.98         46.26         5.42 o
   6  -6   2        950.13        905.31        26.34 o
   7  -6   2         30.76         25.21         4.55 o
   8  -6   2        121.62        109.10        12.00 o
   9  -6   2          0.00          0.85         1.41 o
 -11  -5   2         67.26         79.81         9.77 o
 -10  -5   2         20.03         19.88         4.82 o
  -9  -5   2          0.01         -0.57         2.57 o
  -8  -5   2          0.37          2.96         2.25 o
  -7  -5   2       1026.99       1060.39        36.80 o
  -6  -5   2        821.10        846.86        31.32 o
  -5  -5   2        186.80        226.11        10.43 o
  -4  -5   2        944.48        971.45        19.34 o
  -3  -5   2         24.12         17.92         2.70 o
  -2  -5   2       1147.52       1213.26        26.39 o
  -1  -5   2        785.06        755.48        14.76 o
   0  -5   2        899.49        899.53        23.42 o
   1  -5   2        207.47        169.80        11.04 o
   2  -5   2       3299.64       3207.22        49.98 o
   3  -5   2        510.79        501.27        14.96 o
   4  -5   2         31.73         27.28         4.11 o
   5  -5   2        627.25        655.81        32.43 o
   6  -5   2        458.48        411.17        14.95 o
   7  -5   2          0.03          1.76         3.81 o
   8  -5   2          0.11          2.85         4.47 o
   9  -5   2         32.94         29.82         6.00 o
 -11  -4   2        257.64        302.95        11.20 o
 -10  -4   2          0.01          2.79         2.56 o
  -9  -4   2         52.11         53.73         5.05 o
  -8  -4   2          0.13          0.67         1.96 o
  -7  -4   2         15.62          5.91         3.99 o
  -6  -4   2        210.98        233.82        16.29 o
  -5  -4   2        651.35        630.29        16.68 o
  -4  -4   2       1303.65       1334.38        43.84 o
  -3  -4   2         69.95         55.28         3.36 o
  -2  -4   2       2373.19       2423.15        22.31 o
  -1  -4   2         27.04         28.78         2.65 o
   0  -4   2       1373.21       1446.69        17.07 o
   1  -4   2       2622.83       2503.17        37.78 o
   2  -4   2         95.65         92.00         8.08 o
   3  -4   2        593.57        616.59        24.54 o
   4  -4   2         48.98         39.14         4.34 o
   5  -4   2        442.17        486.98        15.67 o
   6  -4   2         59.52         43.21         5.88 o
   7  -4   2        136.16        114.81        10.31 o
   8  -4   2         79.40         64.50        10.74 o
   9  -4   2         38.51         44.41         8.19 o
  10  -4   2         13.22         16.41         2.52 o
 -11  -3   2          1.14          2.22         5.66 o
 -10  -3   2         93.95         96.35         7.90 o
  -9  -3   2         24.43         17.40         4.05 o
  -8  -3   2          1.36          2.31         1.89 o
  -7  -3   2          0.06          1.66         2.65 o
  -6  -3   2          0.01          0.69         2.11 o
  -5  -3   2          5.82         10.10         2.22 o
  -4  -3   2        146.97        141.61         8.51 o
  -3  -3   2        134.14        110.71         4.37 o
  -2  -3   2       3312.07       3550.91        19.68 o
  -1  -3   2          0.03          1.31         1.32 o
   0  -3   2       1214.49       1382.74        16.64 o
   1  -3   2        103.88        114.87         5.27 o
   2  -3   2       5909.63       5697.45        55.51 o
   3  -3   2          0.22          2.26         1.95 o
   4  -3   2       1263.89       1458.82        36.27 o
   5  -3   2        210.78        200.62         9.56 o
   6  -3   2        321.46        316.24        19.57 o
   7  -3   2         71.27         62.91         7.69 o
   8  -3   2        518.66        439.51        27.31 o
   9  -3   2          2.11         -3.30         4.66 o
  10  -3   2         20.66         23.00         2.67 o
 -11  -2   2          2.49          2.67         2.35 o
 -10  -2   2         60.52         50.77         6.08 o
  -9  -2   2         29.85         28.22         4.82 o
  -8  -2   2         25.17         24.89         4.52 o
  -7  -2   2        376.19        423.69        16.00 o
  -6  -2   2        874.37        945.35        48.01 o
  -5  -2   2          0.22          0.94         1.59 o
  -4  -2   2        339.42        339.48         7.09 o
  -3  -2   2       1590.08       1605.95        12.91 o
  -2  -2   2       1430.29       1295.25        14.95 o
  -1  -2   2       4190.04       4238.53       107.28 o
   0  -2   2       4946.12       4791.46        83.76 o
   1  -2   2      10892.53      10641.81       190.55 o
   2  -2   2       3022.74       3204.91        65.17 o
   3  -2   2         57.22         51.87         4.03 o
   4  -2   2          3.65          6.26         1.88 o
   5  -2   2         30.58         35.82         4.05 o
   6  -2   2         52.70         49.33         7.88 o
   7  -2   2        517.13        537.26        20.57 o
   8  -2   2         73.62         60.64         7.44 o
   9  -2   2          6.09          4.74         4.79 o
  10  -2   2         46.86         54.72         4.32 o
 -11  -1   2          0.12          4.31         2.96 o
 -10  -1   2        123.39        147.54         9.61 o
  -9  -1   2         78.18         56.28        10.35 o
  -8  -1   2         38.23         46.08         5.99 o
  -7  -1   2        154.58        161.96        14.45 o
  -6  -1   2          0.07          2.30         3.73 o
  -5  -1   2         32.22         31.75         3.96 o
  -4  -1   2         20.76         19.15         1.98 o
  -3  -1   2       3966.36       3996.35        17.37 o
  -2  -1   2        627.31        642.74         6.83 o
  -1  -1   2        199.89        196.39        34.34 o
   0  -1   2       1407.38       1276.47        17.52 o
   1  -1   2       4533.96       4575.24        32.78 o
   2  -1   2       4782.84       4713.32        30.05 o
   3  -1   2       2992.65       3137.53        26.37 o
   4  -1   2        167.02        188.44         7.36 o
   5  -1   2        587.55        627.99        24.66 o
   6  -1   2       1997.17       1973.00        45.93 o
   7  -1   2          0.00          0.84         2.73 o
   8  -1   2        491.84        425.95        18.45 o
   9  -1   2         21.97         19.34         6.00 o
  10  -1   2         39.90         36.65         4.94 o
  11  -1   2        149.91        165.24        10.00 o
 -11   0   2         27.80         46.55         6.02 o
 -10   0   2        322.18        335.94        14.11 o
  -9   0   2         25.50         28.69         7.30 o
  -8   0   2          7.48          3.53         4.76 o
  -7   0   2         27.31         42.31         7.71 o
  -6   0   2        595.02        498.94        23.15 o
  -5   0   2          2.16          4.08         1.73 o
  -4   0   2        123.59         97.87         4.69 o
  -3   0   2        445.65        473.22         6.57 o
  -2   0   2        403.94        477.35         6.81 o
  -1   0   2        595.24        600.47         5.41 o
   0   0   2       1713.85       1943.30        43.32 o
   1   0   2         13.75         13.48         1.89 o
   2   0   2         78.29        113.80         3.21 o
   3   0   2       1016.38       1082.73        13.59 o
   4   0   2         15.04          9.62         1.71 o
   5   0   2        341.54        383.54        12.18 o
   6   0   2        394.66        405.94        20.78 o
   7   0   2        317.72        304.58        19.37 o
   8   0   2        194.72        167.28        12.94 o
   9   0   2          6.51         -1.26         3.59 o
  10   0   2          0.00         -2.44         2.53 o
  11   0   2         62.81         58.23         7.04 o
 -11   1   2          0.02          4.16         2.67 o
 -10   1   2         28.74         15.19         3.49 o
  -9   1   2         90.16         79.56         7.96 o
  -8   1   2       1092.25       1126.36        23.98 o
  -7   1   2        189.56        213.75        17.04 o
  -6   1   2         19.84         23.33         5.38 o
  -5   1   2        145.49        159.57        12.30 o
  -4   1   2        291.11        320.62        14.79 o
  -3   1   2        526.29        522.26        28.33 o
  -2   1   2       4904.66       4955.26        48.50 o
  -1   1   2       7165.79       6861.42        28.91 o
   0   1   2         88.18         77.42         2.28 o
   1   1   2        822.83        666.46         8.60 o
   2   1   2        232.04        165.47         6.26 o
   3   1   2       2368.26       2274.21        16.21 o
   4   1   2        246.90        179.52         4.54 o
   5   1   2        143.51        153.01         7.64 o
   6   1   2        310.27        313.36        16.26 o
   7   1   2         19.92         22.45         5.74 o
   8   1   2         71.57         69.52        11.30 o
   9   1   2          3.13         -4.89         5.49 o
  10   1   2          0.02         -3.18         3.93 o
  11   1   2         52.31         57.64         7.46 o
 -11   2   2          1.14          3.12         2.40 o
 -10   2   2          1.20          0.66         2.17 o
  -9   2   2         43.62         35.47         4.44 o
  -8   2   2          5.92          5.35         2.83 o
  -7   2   2          6.97          3.96         4.76 o
  -6   2   2          1.21          4.02         3.51 o
  -5   2   2         42.36         33.75         6.12 o
  -4   2   2        528.39        469.32        18.62 o
  -3   2   2         22.32         14.91         3.66 o
  -2   2   2      41379.53      46097.80       117.51 o
  -1   2   2        850.33        772.17        13.03 o
   0   2   2        502.82        554.64        20.35 o
   1   2   2        206.23        194.17         6.45 o
   3   2   2         12.32         16.10         1.69 o
   4   2   2        407.27        433.96         8.60 o
   5   2   2       1906.12       1975.17        20.76 o
   6   2   2        316.91        286.47         8.98 o
   7   2   2          2.98          2.98         3.23 o
   8   2   2         37.55         34.05         8.24 o
   9   2   2          4.56          7.26         3.24 o
  10   2   2         79.63         61.21         8.81 o
  11   2   2         36.86         44.37         6.93 o
 -10   3   2         43.14         30.32         6.08 o
  -9   3   2         91.61         92.56         8.51 o
  -8   3   2        102.64        100.70         9.34 o
  -7   3   2         41.93         36.06         7.59 o
  -6   3   2        111.88        118.94        12.46 o
  -5   3   2         13.69         17.62         4.66 o
  -4   3   2       1307.02       1363.17        33.56 o
  -3   3   2       1622.03       1627.84        21.34 o
  -2   3   2       1794.14       1833.48        27.51 o
  -1   3   2      49631.45      49573.84       129.60 o
   0   3   2      12818.02      12654.60        59.93 o
   1   3   2      30617.27      28987.57       261.69 o
   2   3   2          0.52          4.40         1.57 o
   3   3   2        335.20        341.16         7.57 o
   4   3   2        141.55        129.73         4.94 o
   5   3   2        465.04        439.64        10.01 o
   6   3   2        295.36        353.35        13.69 o
   7   3   2        162.35        175.61         9.94 o
   8   3   2         35.79         23.46         5.71 o
   9   3   2         82.99         71.20         7.42 o
  10   3   2          2.00          4.40         3.47 o
  11   3   2        311.54        387.88        18.96 o
  12   3   2          4.22         -3.31         3.31 o
 -10   4   2          0.06          2.40         2.67 o
  -9   4   2         28.11         24.85         4.64 o
  -8   4   2         18.41         16.20         3.99 o
  -7   4   2        403.99        407.83        18.60 o
  -6   4   2          1.16          4.32         3.32 o
  -5   4   2         15.19         25.79         5.79 o
  -4   4   2       1476.32       1627.95        39.15 o
  -3   4   2       3718.59       3778.90        47.72 o
  -2   4   2         13.96         15.94         3.61 o
  -1   4   2          5.85          5.75         2.58 o
   0   4   2          9.25         19.84         2.26 o
   1   4   2        157.09        106.01         5.20 o
   2   4   2        209.31        165.88         4.55 o
   3   4   2        389.39        301.86         4.97 o
   4   4   2          6.02          1.81         1.46 o
   5   4   2         24.52         20.05         3.00 o
   6   4   2        103.52        108.39         6.70 o
   7   4   2        197.71        241.64        16.24 o
   8   4   2        331.97        344.29        15.09 o
   9   4   2         24.23         26.26         3.92 o
  10   4   2        380.68        350.23        12.72 o
  11   4   2         15.28         17.41         4.84 o
  12   4   2          1.56         -3.43         3.43 o
 -10   5   2          8.66          7.23         3.00 o
  -9   5   2          5.18          4.34         2.17 o
  -8   5   2         74.47         72.59         7.93 o
  -7   5   2         52.14         38.35         6.10 o
  -6   5   2        702.28        732.92        24.08 o
  -5   5   2        105.22        109.88        11.74 o
  -4   5   2       1385.05       1410.03        38.67 o
  -3   5   2       9250.33       9885.62        84.70 o
  -2   5   2       3127.47       3184.47        44.71 o
  -1   5   2         52.04         46.99         5.44 o
   0   5   2        897.59        970.44        14.13 o
   1   5   2        541.10        663.46        11.19 o
   2   5   2       5642.99       6034.05        41.03 o
   3   5   2        300.62        361.10         8.02 o
   4   5   2       1151.85       1217.17        38.27 o
   5   5   2        670.43        821.25        17.43 o
   6   5   2        490.61        584.03        15.85 o
   7   5   2         85.63         79.36         9.85 o
   8   5   2        312.76        319.25         9.15 o
   9   5   2          8.17          2.63         2.25 o
  10   5   2         81.83        102.41         7.14 o
  11   5   2        213.41        184.73        13.16 o
  12   5   2         96.35        121.01         8.17 o
  -9   6   2         54.97         46.85         7.35 o
  -8   6   2          5.71         -1.79         2.73 o
  -7   6   2        154.22        143.73        11.13 o
  -6   6   2         12.02          6.08         4.80 o
  -5   6   2          0.38         -0.96         1.91 o
  -4   6   2          5.05          3.21         3.96 o
  -3   6   2        110.98        142.13        10.95 o
  -2   6   2        713.05        908.19        38.33 o
  -1   6   2         14.17         14.64         2.74 o
   0   6   2          0.42          1.05         1.58 o
   1   6   2        439.95        495.60        15.87 o
   2   6   2        485.32        572.38        13.15 o
   3   6   2       2093.67       2332.69        22.37 o
   4   6   2        553.22        655.77        19.60 o
   5   6   2          7.10          2.77         1.99 o
   6   6   2         30.01         21.73         3.68 o
   7   6   2        123.49        127.10        12.44 o
   8   6   2          0.10          1.42         1.87 o
   9   6   2         31.42         30.39         4.19 o
  10   6   2         15.27         22.73         5.05 o
  11   6   2          7.46          6.58         3.20 o
  -9   7   2          1.16         -2.52         2.52 o
  -8   7   2          0.96          3.67         3.62 o
  -7   7   2         43.36         45.22         6.17 o
  -6   7   2        104.40        112.51         9.81 o
  -5   7   2         77.10         75.39         6.35 o
  -4   7   2         65.72         60.09         9.20 o
  -3   7   2        939.99        965.72        30.55 o
  -2   7   2        887.82        993.91        29.79 o
  -1   7   2        202.17        217.59         9.50 o
   0   7   2        175.02        151.32        11.01 o
   1   7   2        305.96        296.17        14.74 o
   2   7   2          3.95          4.49         2.76 o
   3   7   2       5081.36       5112.63        46.32 o
   4   7   2         10.12         20.57         2.75 o
   5   7   2        334.69        349.93        13.13 o
   6   7   2          6.44          4.29         2.37 o
   7   7   2         33.68         19.80         5.81 o
   8   7   2          7.49          8.96         4.45 o
   9   7   2         39.03          8.48         7.31 o
  10   7   2        350.27        346.92        15.17 o
  11   7   2          0.13         38.34         7.25 o
  -8   8   2         17.59         22.60         5.08 o
  -7   8   2         42.84         54.15         8.61 o
  -6   8   2         17.27          9.93         2.69 o
  -5   8   2        401.43        375.06        13.83 o
  -4   8   2          5.23          3.71         2.05 o
  -3   8   2        328.12        332.88        19.00 o
  -2   8   2         59.33         41.80         7.14 o
  -1   8   2        263.43        245.43        15.67 o
   0   8   2         44.58         51.33         7.24 o
   1   8   2         26.78         32.79         6.05 o
   2   8   2        452.52        458.67        19.48 o
   3   8   2         94.92         79.39         6.22 o
   4   8   2        144.85        168.25        13.89 o
   5   8   2          0.12          3.92         3.07 o
   6   8   2        412.44        415.61        15.65 o
   7   8   2         14.13          7.38         2.25 o
   8   8   2          1.04          6.64         2.74 o
   9   8   2         44.34         60.32         8.81 o
  10   8   2         69.53        119.91        74.79 o
  -7   9   2        134.97        127.70        10.69 o
  -6   9   2         23.67         21.51         4.04 o
  -5   9   2        300.36        297.56        13.34 o
  -4   9   2          0.09         -3.12         3.12 o
  -3   9   2          4.78          4.01         3.50 o
  -2   9   2        722.70        733.71        21.52 o
  -1   9   2       1949.87       1895.08        46.07 o
   0   9   2        344.63        332.00        19.00 o
   1   9   2        239.41        299.48        17.49 o
   2   9   2        519.91        531.09        22.83 o
   3   9   2         36.34         35.78         4.76 o
   4   9   2          1.73          1.35         3.32 o
   5   9   2         19.40         17.69         5.95 o
   6   9   2         53.85         39.78         5.00 o
   7   9   2         26.02         25.29         4.09 o
   8   9   2         10.47          7.07         3.51 o
   9   9   2          2.81          4.39        13.78 o
  10   9   2        146.64         49.08        13.23 o
  11   9   2         12.99         -9.04         9.04 o
  -6  10   2         29.47         21.50         5.05 o
  -5  10   2         30.33         30.92         6.92 o
  -4  10   2        121.33        115.59        13.02 o
  -3  10   2         10.93         15.65         6.23 o
  -2  10   2         32.24         30.46         5.05 o
  -1  10   2         30.51         25.23         6.50 o
   0  10   2         57.14         54.73         8.28 o
   1  10   2         83.89         98.51        10.89 o
   2  10   2        336.86        355.63        14.72 o
   3  10   2        104.50        103.41        15.88 o
   4  10   2        244.68        262.74        19.03 o
   5  10   2         31.38         38.22         5.69 o
   6  10   2         14.99         10.96         3.49 o
   7  10   2        264.22        152.16        66.33 o
   8  10   2        229.61        124.06        57.12 o
   9  10   2         29.74         26.12         5.98 o
  10  10   2         35.06        -12.90        12.90 o
  11  10   2         18.51         60.55         8.77 o
  -5  11   2         19.32         15.54         4.34 o
  -4  11   2          5.82          6.64         4.57 o
  -3  11   2        174.81        169.03        15.72 o
  -2  11   2         53.54         44.76         5.80 o
  -1  11   2         50.38         45.21         6.14 o
   0  11   2        302.94        291.09        14.01 o
   1  11   2         22.77         18.24         4.09 o
   2  11   2         18.06         18.19         4.49 o
   3  11   2        121.52        117.50         7.68 o
   4  11   2        233.16        220.05         8.76 o
   5  11   2         23.63         31.75         5.56 o
   6  11   2         12.72          7.63         7.60 o
   7  11   2        207.23        133.99        14.10 o
   8  11   2          7.69          4.83         4.04 o
   9  11   2         84.35         71.03        15.83 o
  10  11   2         19.39         14.68         7.71 o
  -5  12   2          0.77          0.32         2.18 o
  -4  12   2          0.68         -0.91         3.08 o
  -3  12   2          4.03          2.34         4.16 o
  -2  12   2         74.17         72.08         6.98 o
  -1  12   2         54.96         55.16         6.43 o
   0  12   2        128.20        128.03         9.57 o
   1  12   2         11.62         10.74         4.68 o
   2  12   2          1.19         -3.82         5.20 o
   3  12   2        200.48        212.53        12.37 o
   4  12   2        200.49        175.12        11.31 o
   5  12   2        781.13        691.49        33.77 o
   6  12   2         19.89         20.05         6.53 o
   7  12   2        229.33        231.14        26.39 o
   8  12   2         27.85         34.02        13.67 o
   9  12   2          5.05         21.24         8.24 o
  10  12   2          5.98         67.76         9.32 o
  -3  13   2         72.85         70.80         8.16 o
  -2  13   2          5.26          4.09         2.47 o
  -1  13   2          0.25         -1.40         2.38 o
   0  13   2          3.92          8.23         3.14 o
   1  13   2          0.09          2.66         3.56 o
   2  13   2          9.09         10.36         5.01 o
   3  13   2        501.21        485.74        24.82 o
   4  13   2        523.29        507.87        23.55 o
   5  13   2         61.53         44.40         9.01 o
   6  13   2         18.33         17.13         6.08 o
   7  13   2         95.05        114.66        12.63 o
   8  13   2         74.03         76.20         9.81 o
   9  13   2         40.13         40.38         6.01 o
  -2  14   2          0.03         -1.71         2.36 o
  -1  14   2          1.13          4.79         2.44 o
   0  14   2          3.36          5.15         2.36 o
   1  14   2        120.39        141.59        12.85 o
   2  14   2         72.75         78.04         9.82 o
   3  14   2        250.03        277.41        17.63 o
   4  14   2        269.68        282.01        12.25 o
   5  14   2         29.02         32.61         6.67 o
   6  14   2         78.84         72.08         9.34 o
   7  14   2         13.15         20.69         5.18 o
   8  14   2         24.06         25.94         5.13 o
   0  15   2         43.71         44.20         5.58 o
   1  15   2         12.11         13.32         4.29 o
   2  15   2         43.33         38.68         6.35 o
   3  15   2         25.20         23.89         5.10 o
   4  15   2         13.09         13.53         3.89 o
   5  15   2          0.01          4.17         2.97 o
   6  15   2        113.52        141.15        10.36 o
   7  15   2          3.48          8.62         2.78 o
  -3 -14   3         44.09         47.58         5.10 o
  -2 -14   3          6.23          2.88         2.22 o
  -7 -13   3         95.29        115.63         9.19 o
  -6 -13   3         74.37         86.43         9.15 o
  -5 -13   3         20.73         20.47         5.12 o
  -4 -13   3          0.54         -2.24         2.24 o
  -3 -13   3         16.11          9.46         4.07 o
  -2 -13   3        178.71        165.48        12.97 o
  -1 -13   3          2.95          4.20         3.76 o
   0 -13   3         21.76         21.56         4.68 o
   1 -13   3          1.25         -0.30         2.56 o
  -8 -12   3         82.00         94.76         8.88 o
  -7 -12   3         38.35         35.84         6.87 o
  -6 -12   3        205.47        208.14        16.32 o
  -5 -12   3        130.48        155.06        14.75 o
  -4 -12   3        110.08        118.56         8.60 o
  -3 -12   3         16.43         16.65         4.00 o
  -2 -12   3        220.34        201.99        16.44 o
  -1 -12   3       1053.39       1009.46        35.14 o
   0 -12   3         51.24         56.37         8.40 o
   1 -12   3          8.36          8.64         2.75 o
   2 -12   3          5.85          2.40         2.75 o
  -9 -11   3          9.77          5.08         2.32 o
  -8 -11   3         62.99         74.87         9.28 o
  -7 -11   3          9.37         13.12         4.39 o
  -6 -11   3        111.18        116.29        13.77 o
  -5 -11   3         21.68         34.48         8.39 o
  -4 -11   3        278.30        307.90        22.14 o
  -3 -11   3        128.81        129.06         9.88 o
  -2 -11   3        116.91        113.96         9.30 o
  -1 -11   3        745.79        759.76        32.85 o
   0 -11   3          4.55         -2.17         4.09 o
   1 -11   3          9.77          9.72         3.10 o
   2 -11   3        139.22        148.14         9.33 o
   3 -11   3          5.87          7.58         4.28 o
   4 -11   3        108.86        134.43        10.62 o
  -9 -10   3          2.32          3.17         2.91 o
  -8 -10   3          7.71          6.90         2.64 o
  -7 -10   3         12.68         14.74         3.46 o
  -6 -10   3          1.50          0.07         3.83 o
  -5 -10   3        215.35        208.18        18.99 o
  -4 -10   3          3.60          5.10         4.41 o
  -3 -10   3        828.42        815.21        19.76 o
  -2 -10   3          1.16         -1.12         2.14 o
  -1 -10   3        580.80        575.39        20.28 o
   0 -10   3        142.09        152.30        15.36 o
   1 -10   3         33.22         30.92         5.23 o
   2 -10   3         19.45         20.14         4.31 o
   3 -10   3          9.20          5.96         2.23 o
   4 -10   3        261.41        237.95        14.83 o
   5 -10   3          8.60         10.20         2.78 o
 -10  -9   3         21.40         21.82         4.27 o
  -9  -9   3         87.09        118.94        34.09 o
  -8  -9   3          3.12          1.09         2.21 o
  -7  -9   3         15.34         10.83         3.41 o
  -6  -9   3        169.35        171.90        12.90 o
  -5  -9   3         38.23         31.14         5.33 o
  -4  -9   3        425.98        419.42        17.93 o
  -3  -9   3        823.09        799.72        19.26 o
  -2  -9   3        671.68        681.80        17.68 o
  -1  -9   3         22.78         15.89         2.81 o
   0  -9   3          0.12         -3.30         3.65 o
   1  -9   3        174.82        178.04        11.59 o
   2  -9   3         38.97         44.75         4.91 o
   3  -9   3         93.05        111.50         7.31 o
   4  -9   3        177.70        194.42        11.46 o
   5  -9   3         69.45         79.01         9.68 o
   6  -9   3          5.13          7.14         3.13 o
 -10  -8   3          0.62         28.60        42.25 o
  -9  -8   3         82.94         93.88        16.59 o
  -8  -8   3        404.10        381.61        17.23 o
  -7  -8   3        290.38        274.91        12.26 o
  -6  -8   3          0.88          7.40         3.10 o
  -5  -8   3        571.84        616.91        17.76 o
  -4  -8   3         26.77         26.44         7.00 o
  -3  -8   3        535.44        477.88        24.73 o
  -2  -8   3         80.15         57.94         8.82 o
  -1  -8   3        166.25        126.81        12.64 o
   0  -8   3         52.78         54.07         7.94 o
   1  -8   3        359.41        307.30        19.47 o
   2  -8   3          9.97          8.88         3.38 o
   3  -8   3        540.66        564.78        29.68 o
   4  -8   3          9.08          8.57         5.86 o
   5  -8   3          7.77          8.77         4.73 o
   6  -8   3        145.60        130.94         8.68 o
   7  -8   3          0.00          0.79         2.61 o
 -10  -7   3         15.26         53.88        38.25 o
  -9  -7   3         62.26         60.86         7.47 o
  -8  -7   3         63.72         72.03         8.34 o
  -7  -7   3        586.84        599.92        15.02 o
  -6  -7   3        319.43        307.67        12.59 o
  -5  -7   3        183.55        182.18        15.39 o
  -4  -7   3         26.12         33.89         7.09 o
  -3  -7   3         78.50         76.49         9.63 o
  -2  -7   3        271.88        258.75        16.90 o
  -1  -7   3        764.14        797.19        25.74 o
   0  -7   3        263.65        243.27        15.24 o
   1  -7   3          6.56          6.04         3.50 o
   2  -7   3         13.31         11.62         4.97 o
   3  -7   3        305.60        319.25        21.66 o
   4  -7   3        141.34        116.14        13.87 o
   5  -7   3         12.09         15.87         4.44 o
   6  -7   3         25.54         19.05         4.14 o
   7  -7   3          6.11          6.76         3.72 o
   8  -7   3        109.01        138.10         8.69 o
 -11  -6   3          4.17          1.18         2.14 o
 -10  -6   3        154.14        144.14         9.23 o
  -9  -6   3          7.27          7.41         3.01 o
  -8  -6   3       1262.12       1203.23        44.37 o
  -7  -6   3        535.11        478.01        15.23 o
  -6  -6   3          0.37         -0.06         3.54 o
  -5  -6   3         49.17         53.83         8.46 o
  -4  -6   3        271.10        280.65        17.25 o
  -3  -6   3          0.08          1.34         2.60 o
  -2  -6   3         56.13         94.78         9.77 o
  -1  -6   3       2218.34       2386.33        40.54 o
   0  -6   3         56.29         46.94         6.50 o
   1  -6   3        101.97        135.62        11.22 o
   2  -6   3        602.82        551.53        23.76 o
   3  -6   3         49.47         27.09         5.89 o
   4  -6   3         15.13         18.28         4.27 o
   5  -6   3          0.29          4.16         3.58 o
   6  -6   3        114.63         91.65         8.74 o
   7  -6   3          1.60         -0.43         3.22 o
   8  -6   3         44.58         49.32         7.99 o
 -11  -5   3         66.25         71.78         8.54 o
 -10  -5   3         73.23         78.12         7.24 o
  -9  -5   3        239.36        201.56        13.29 o
  -8  -5   3       1910.89       1905.17        29.20 o
  -7  -5   3       1158.89       1201.99        23.51 o
  -6  -5   3         41.84         45.52         8.03 o
  -5  -5   3          5.22          9.69         2.68 o
  -4  -5   3          2.03          4.39         1.41 o
  -3  -5   3         26.74         39.30         3.30 o
  -2  -5   3         37.34         43.90         4.33 o
  -1  -5   3        689.28        807.92        16.31 o
   0  -5   3          0.37          2.11         1.75 o
   1  -5   3        854.45        913.35        26.57 o
   2  -5   3          4.62          7.88         3.55 o
   3  -5   3         42.89         52.72         7.50 o
   4  -5   3         67.60         61.81         8.25 o
   5  -5   3          0.00          0.59         2.83 o
   6  -5   3        179.46        161.15        11.47 o
   7  -5   3        156.95        148.35        10.64 o
   8  -5   3          1.38          0.43         3.54 o
   9  -5   3          6.96          3.02         1.43 o
 -11  -4   3          0.91          6.53         3.83 o
 -10  -4   3          0.85          2.28         3.57 o
  -9  -4   3         18.86         15.67         4.42 o
  -8  -4   3          9.60          5.21         2.48 o
  -7  -4   3       2388.78       2256.87        53.25 o
  -6  -4   3          5.57         11.23         4.58 o
  -5  -4   3        928.52        850.69        20.08 o
  -4  -4   3         29.15         16.79         2.32 o
  -3  -4   3        172.20        163.33         6.07 o
  -2  -4   3       1239.97       1328.08        15.11 o
  -1  -4   3          4.50          7.19         2.30 o
   0  -4   3        208.22        171.98         7.27 o
   1  -4   3       1183.85       1193.35        19.62 o
   2  -4   3        712.83        870.52        25.52 o
   3  -4   3         20.67         18.65         4.98 o
   4  -4   3        457.83        493.52        19.82 o
   5  -4   3          1.74         -0.57         2.46 o
   6  -4   3          6.64          2.38         5.14 o
   7  -4   3        104.62         85.79        12.60 o
   8  -4   3         39.37         30.96         7.74 o
   9  -4   3         42.99         45.47         8.07 o
 -11  -3   3         13.72         17.87         5.34 o
 -10  -3   3         21.59         31.65         7.24 o
  -9  -3   3        228.73        222.48        13.14 o
  -8  -3   3         26.68         29.73         4.14 o
  -7  -3   3        566.04        634.51        27.98 o
  -6  -3   3        238.56        233.26        15.96 o
  -5  -3   3        250.63        219.30        10.08 o
  -4  -3   3         33.23         43.44         4.28 o
  -3  -3   3         76.20         60.60         3.85 o
  -2  -3   3        995.15        984.68        13.84 o
  -1  -3   3         12.11         10.81         1.48 o
   0  -3   3       4859.63       4783.11        33.87 o
   1  -3   3         27.42         20.91         2.65 o
   2  -3   3       8854.81       8857.09        50.20 o
   3  -3   3       1128.31       1244.04        20.54 o
   4  -3   3        907.13       1004.04        20.06 o
   5  -3   3        376.85        413.08        18.29 o
   6  -3   3        355.02        398.92        22.02 o
   7  -3   3         98.34         89.58        12.84 o
   8  -3   3        100.63         94.71        13.19 o
   9  -3   3         19.84         22.41         6.47 o
  10  -3   3         14.17         14.05         2.18 o
 -11  -2   3          7.35         15.97         4.96 o
 -10  -2   3         32.35         36.80         6.07 o
  -9  -2   3         53.55         47.40         5.89 o
  -8  -2   3         24.06         21.38         3.54 o
  -7  -2   3         14.80         10.68         3.32 o
  -6  -2   3         93.23         87.50         7.02 o
  -5  -2   3        249.85        214.67         9.57 o
  -4  -2   3          7.61         14.57         2.23 o
  -3  -2   3        676.21        588.57         8.53 o
  -2  -2   3       1538.42       1450.64        17.56 o
  -1  -2   3        983.33        981.74        13.58 o
   0  -2   3          0.09         11.34         7.11 o
   1  -2   3       1008.87        986.21        14.62 o
   2  -2   3        152.67        138.67         4.58 o
   3  -2   3         71.86         74.66         4.81 o
   4  -2   3       1068.65       1017.81        18.87 o
   5  -2   3       1601.62       1665.90        26.25 o
   6  -2   3        935.96       1013.12        28.89 o
   7  -2   3       2118.88       1992.07        40.20 o
   8  -2   3         36.26         30.67         7.86 o
   9  -2   3         60.08         60.96        10.18 o
  10  -2   3          4.93          7.25         2.46 o
 -11  -1   3         15.11         10.93         2.51 o
 -10  -1   3         82.50         80.41         7.14 o
  -9  -1   3         51.57         50.39         6.41 o
  -8  -1   3        297.15        287.96        14.68 o
  -7  -1   3        336.31        360.90        21.23 o
  -6  -1   3          0.09          0.88         1.89 o
  -5  -1   3         42.51         52.13         3.34 o
  -4  -1   3         54.94         45.13         2.91 o
  -3  -1   3        964.21       1010.42        12.33 o
  -2  -1   3       1900.00       1882.76        14.54 o
  -1  -1   3        740.66        748.06        12.44 o
   0  -1   3        525.18        575.88        12.27 o
   1  -1   3         56.43         56.13         4.62 o
   2  -1   3          1.47          5.70         1.90 o
   3  -1   3        138.54        131.88         4.29 o
   4  -1   3        197.28        166.86         7.32 o
   5  -1   3        631.96        657.49        32.69 o
   6  -1   3        207.32        201.85        17.69 o
   7  -1   3         25.14         16.25         4.72 o
   8  -1   3        144.30        137.86        15.66 o
   9  -1   3         32.84         30.81         7.91 o
  10  -1   3         64.27         69.38         5.42 o
  11  -1   3          2.59          0.49         2.32 o
 -11   0   3          8.19          7.72         2.97 o
 -10   0   3        139.61        142.25         9.10 o
  -9   0   3        145.49        139.80        15.49 o
  -8   0   3        567.57        543.75        30.06 o
  -7   0   3         18.45         17.66         5.45 o
  -6   0   3          8.51          7.91         4.20 o
  -5   0   3        225.70        236.42         7.91 o
  -4   0   3        119.01        127.06         4.58 o
  -3   0   3         11.84         12.78         1.12 o
  -2   0   3       1911.30       1988.45        15.08 o
  -1   0   3       3994.85       4095.65        29.85 o
   0   0   3       7975.59       8752.16        53.04 o
   1   0   3       1930.41       2011.66        23.95 o
   2   0   3       1242.92       1258.36        12.82 o
   3   0   3        641.64        649.67         7.91 o
   4   0   3        118.00        118.59         5.75 o
   5   0   3        153.97        169.47         8.33 o
   6   0   3         21.63         17.04         3.18 o
   7   0   3          3.82          5.00         3.41 o
   8   0   3          0.06         -0.71         4.07 o
   9   0   3          1.78         -1.76         3.00 o
  10   0   3         60.61         52.90         7.18 o
  11   0   3         36.21         33.34         5.10 o
 -11   1   3          6.65          9.21         3.03 o
 -10   1   3          0.66         -1.76         3.79 o
  -9   1   3         64.87         66.10        10.54 o
  -8   1   3        279.73        255.49        14.13 o
  -7   1   3        346.90        382.82        22.57 o
  -6   1   3        228.00        236.52        10.90 o
  -5   1   3        295.38        317.57        11.53 o
  -4   1   3         30.26         35.00         3.77 o
  -3   1   3        219.49        169.85         5.45 o
  -2   1   3        278.57        250.45         4.77 o
  -1   1   3       1876.76       1860.00        10.85 o
   0   1   3        298.47        296.15         6.07 o
   1   1   3        154.23        118.74         5.64 o
   2   1   3         13.19         14.11         1.60 o
   3   1   3       4440.87       4707.19        58.30 o
   4   1   3       1247.14       1250.64        17.07 o
   5   1   3        732.46        745.78        16.68 o
   6   1   3         84.91         86.16         6.31 o
   7   1   3         11.26          8.22         4.26 o
   8   1   3          6.49          5.44         3.22 o
   9   1   3        883.83        834.32        35.71 o
  10   1   3          5.19          2.49         3.29 o
  11   1   3        123.92        136.89        10.57 o
 -10   2   3         16.72         18.19         4.87 o
  -9   2   3          3.19          3.25         2.13 o
  -8   2   3        599.98        585.12        23.39 o
  -7   2   3          0.27          3.13         3.93 o
  -6   2   3        111.20        112.46         7.98 o
  -5   2   3          2.60          3.36         3.49 o
  -4   2   3        499.33        480.00        18.86 o
  -3   2   3         77.18         88.88         3.62 o
  -2   2   3      22979.79      24146.04        50.99 o
   0   2   3        388.73        361.94         6.30 o
   1   2   3        796.52        873.84        32.56 o
   2   2   3       4559.22       4345.90       117.81 o
   3   2   3        504.26        590.06        10.55 o
   4   2   3        277.19        260.80         9.56 o
   5   2   3       1287.54       1217.88        16.50 o
   6   2   3         49.21         31.68         4.16 o
   7   2   3        215.66        229.67        16.66 o
   8   2   3          0.95          3.93         3.40 o
   9   2   3         80.61         83.01        10.68 o
  10   2   3        286.50        283.13        18.04 o
  11   2   3        215.62        255.78        14.81 o
 -10   3   3        156.26        176.71         9.34 o
  -9   3   3          1.38         -0.99         2.85 o
  -8   3   3         38.04         49.17         6.81 o
  -7   3   3         90.03         88.45        12.39 o
  -6   3   3        194.87        188.16        15.60 o
  -5   3   3        397.59        438.01        21.23 o
  -4   3   3        912.35        949.25        28.14 o
  -3   3   3       1519.49       1644.59        50.24 o
  -2   3   3        246.56        338.03         7.74 o
  -1   3   3       1600.42       1667.33        23.16 o
   0   3   3       2453.19       2395.37        96.85 o
   1   3   3       2918.14       2813.63        18.68 o
   2   3   3       1259.55       1159.14        12.31 o
   3   3   3        241.91        305.20        13.75 o
   4   3   3        268.13        186.01         5.89 o
   5   3   3          0.49          0.18         1.40 o
   6   3   3          0.64          0.36         1.38 o
   7   3   3         31.51         31.71         6.54 o
   8   3   3         34.59         27.43         5.82 o
   9   3   3         36.51         23.76         3.93 o
  10   3   3        449.05        455.59        23.13 o
  11   3   3        120.78        129.94        11.13 o
  12   3   3         14.63          5.87         2.23 o
 -10   4   3          4.99          0.34         2.61 o
  -9   4   3          0.18          5.45         2.98 o
  -8   4   3          5.95          2.20         2.64 o
  -7   4   3        463.01        486.03        28.14 o
  -6   4   3          0.01         -1.74         3.25 o
  -5   4   3        596.72        617.57        26.33 o
  -4   4   3       5839.16       6383.43        77.33 o
  -3   4   3         85.33        121.43        14.82 o
  -2   4   3        544.04        569.03        16.44 o
  -1   4   3       1028.50       1110.31        21.83 o
   0   4   3       2958.36       2902.54        27.04 o
   1   4   3       5470.51       5588.40        51.91 o
   2   4   3        564.43        575.35        15.37 o
   3   4   3        952.69       1135.55        14.95 o
   4   4   3      10270.33      10695.65        54.50 o
   5   4   3       1702.52       1854.88        54.37 o
   6   4   3        873.65       1030.91        20.56 o
   7   4   3        104.26        102.01        10.39 o
   8   4   3         32.80         24.93         4.47 o
   9   4   3         14.79         12.57         3.00 o
  10   4   3        548.23        553.30        19.08 o
  11   4   3         47.50         57.18         7.83 o
  12   4   3          3.88         -2.45         2.89 o
  -9   5   3          4.95          3.19         2.36 o
  -8   5   3          0.01         -3.03         3.03 o
  -7   5   3         52.44         42.82         6.30 o
  -6   5   3         42.15         35.86         5.63 o
  -5   5   3         36.90         39.41         7.47 o
  -4   5   3          7.10         10.91         4.33 o
  -3   5   3      17688.60      21970.76       119.83 o
  -2   5   3       2117.39       2225.36        36.63 o
  -1   5   3        263.64        259.75        12.24 o
   0   5   3       2438.26       2753.68       115.64 o
   1   5   3        391.88        440.15         9.28 o
   2   5   3       2218.54       2422.21        23.13 o
   3   5   3        166.66        167.36         4.43 o
   4   5   3       4095.89       4228.95        36.67 o
   5   5   3       2978.15       3287.27        51.23 o
   6   5   3         45.84         45.96         4.84 o
   7   5   3         21.38         31.16         6.00 o
   8   5   3        134.74        131.92         7.71 o
   9   5   3         26.06         33.07         4.51 o
  10   5   3        234.43        228.69        12.63 o
  11   5   3         34.83         38.46         4.54 o
  12   5   3         81.34        118.51         8.20 o
  -9   6   3        184.77        199.43        14.16 o
  -8   6   3          1.06          0.32         2.71 o
  -7   6   3         71.96         80.27         8.46 o
  -6   6   3          1.32          1.42         2.76 o
  -5   6   3          1.82          3.18         2.19 o
  -4   6   3         51.19         63.30         9.01 o
  -3   6   3        452.13        539.74        20.83 o
  -2   6   3       2019.42       2327.00        41.15 o
  -1   6   3        144.89        156.81        10.62 o
   0   6   3          4.82          5.85         2.95 o
   1   6   3          4.30          3.41         1.60 o
   2   6   3        350.57        282.23         9.53 o
   3   6   3        686.89        775.07        13.03 o
   4   6   3        525.50        662.57        12.45 o
   5   6   3        197.17        219.25         9.63 o
   6   6   3       2878.68       3055.99        37.71 o
   7   6   3         12.08         24.28         5.57 o
   8   6   3        218.87        200.37         9.78 o
   9   6   3         10.82         11.21         2.80 o
  10   6   3         27.67         12.26         4.99 o
  11   6   3          6.17          4.36         8.30 o
  12   6   3          3.64         53.99         6.20 o
  -9   7   3          0.41          2.70         2.55 o
  -8   7   3         11.04          6.53         2.74 o
  -7   7   3          7.66         14.24         3.87 o
  -6   7   3        264.65        236.42        14.07 o
  -5   7   3       1469.85       1359.28        25.97 o
  -4   7   3         60.29         71.97         9.97 o
  -3   7   3        144.83        142.62        11.60 o
  -2   7   3          0.66          1.12         2.68 o
  -1   7   3          4.17          3.77         3.05 o
   0   7   3        823.00        824.42        25.15 o
   1   7   3         53.91         69.80         7.39 o
   2   7   3        317.56        294.72        10.55 o
   3   7   3         47.59         36.11         3.35 o
   4   7   3        753.71        869.20        20.14 o
   5   7   3        247.63        243.25        10.92 o
   6   7   3        512.93        578.32        17.37 o
   7   7   3        150.04        133.90        12.74 o
   8   7   3         72.10         53.94         9.49 o
   9   7   3        296.65        216.44        12.61 o
  10   7   3        294.89        280.69        13.71 o
  11   7   3          2.68         34.80         6.73 o
  -8   8   3         23.31         40.20         6.51 o
  -7   8   3        149.00        162.47        10.46 o
  -6   8   3         12.24          8.76         2.79 o
  -5   8   3         25.24          7.64         2.33 o
  -4   8   3        242.47        260.85        11.29 o
  -3   8   3          1.88          1.45         2.53 o
  -2   8   3        113.91        123.71        11.41 o
  -1   8   3          0.07          0.67         2.63 o
   0   8   3         35.17         32.37         6.22 o
   1   8   3       1442.88       1496.44        35.78 o
   2   8   3        218.55        227.85        13.99 o
   3   8   3        661.49        646.07        14.07 o
   4   8   3        173.82        212.70         8.32 o
   5   8   3        209.69        201.77        10.66 o
   6   8   3         63.47         51.65         5.80 o
   7   8   3         36.97         35.31         3.76 o
   8   8   3         40.86         53.71         4.62 o
   9   8   3         17.61         20.81         6.32 o
  10   8   3         21.11         51.72        28.22 o
  11   8   3         93.02        -14.51        14.51 o
  -7   9   3          5.57          6.75         3.34 o
  -6   9   3         18.76         24.14         3.50 o
  -5   9   3        236.11        221.57        10.41 o
  -4   9   3         46.11         42.34         9.03 o
  -3   9   3          0.53          4.22         3.95 o
  -2   9   3          1.84          0.16         3.01 o
  -1   9   3         17.48         20.90         5.26 o
   0   9   3         11.69         10.20         3.85 o
   1   9   3       1590.02       1505.29        39.01 o
   2   9   3        171.10        193.61        14.05 o
   3   9   3          7.01          2.81         2.02 o
   4   9   3        329.05        325.01        13.24 o
   5   9   3        265.70        262.90        18.08 o
   6   9   3         24.93         16.62         3.02 o
   7   9   3          7.48         16.85         3.29 o
   8   9   3          0.14         -4.13         4.13 o
   9   9   3         58.03        146.28        83.28 o
  11   9   3         41.71        -12.08        12.08 o
  -6  10   3         12.81          7.70         7.04 o
  -5  10   3          0.38          1.61         3.68 o
  -4  10   3         48.93         38.88         8.27 o
  -3  10   3          8.01          4.65         4.17 o
  -2  10   3       1037.84       1074.36        39.36 o
  -1  10   3          1.79          2.31         4.03 o
   0  10   3        650.21        644.78        27.54 o
   1  10   3         16.80         22.16         5.75 o
   2  10   3         50.59         44.14         5.59 o
   3  10   3          2.27          2.03         3.19 o
   4  10   3         13.98          7.93         4.00 o
   5  10   3        148.31        146.04        13.30 o
   6  10   3        341.45        309.68        12.58 o
   7  10   3        158.80        127.89         8.25 o
   8  10   3        157.66        136.41        10.82 o
   9  10   3          0.26          2.81         3.77 o
  11  10   3         12.61         -1.92         6.00 o
  -5  11   3          0.39          0.70         3.46 o
  -4  11   3          1.32         -3.39         5.34 o
  -3  11   3         38.68         35.59         8.20 o
  -2  11   3          4.60          7.23         3.74 o
  -1  11   3        144.06        150.49        14.94 o
   0  11   3        208.60        232.39        12.91 o
   1  11   3        220.63        227.23        12.48 o
   2  11   3        137.47        148.33        10.45 o
   3  11   3          1.08          2.32         2.44 o
   4  11   3        220.99        215.24        10.14 o
   5  11   3        856.42        868.58        27.05 o
   6  11   3         64.86         53.74         9.99 o
   7  11   3        505.45        497.80        40.76 o
   8  11   3        317.02        265.28        43.38 o
   9  11   3        199.58        122.21        44.71 o
  10  11   3          5.78        -10.42        10.42 o
  -5  12   3          1.09          2.95         2.34 o
  -4  12   3         31.28         34.04         6.40 o
  -3  12   3          4.00          1.37         3.87 o
  -2  12   3          0.49          2.98         2.59 o
  -1  12   3         99.90        104.92         9.24 o
   0  12   3        979.51       1066.97        26.92 o
   1  12   3         78.76         84.34         8.01 o
   2  12   3        196.79        206.22        17.69 o
   3  12   3        521.52        533.90        33.51 o
   4  12   3        318.09        320.25        14.61 o
   5  12   3        265.06        251.19        20.27 o
   6  12   3        176.64        141.80        15.90 o
   7  12   3         85.43        100.74        23.07 o
   8  12   3         11.34          9.27         4.95 o
   9  12   3          3.10          8.90         7.51 o
  10  12   3        119.95        189.93        13.47 o
  -4  13   3          0.97         -0.81         2.55 o
  -3  13   3         18.77         13.32         3.96 o
  -2  13   3         36.98         36.54         4.63 o
  -1  13   3         53.01         47.46         5.73 o
   0  13   3          3.04          0.68         2.75 o
   1  13   3        320.53        336.06        14.58 o
   2  13   3        240.07        239.79        17.84 o
   3  13   3         47.90         38.18         7.57 o
   4  13   3          0.01          1.14         2.43 o
   5  13   3        101.16         93.05        12.28 o
   6  13   3        107.07         80.24        11.33 o
   7  13   3         90.32         76.62        10.68 o
   8  13   3          5.75         -1.67         3.91 o
   9  13   3        120.10        156.01        24.51 o
  -2  14   3          0.52          0.47         2.41 o
  -1  14   3          1.52          0.63         2.20 o
   0  14   3         27.07         27.41         5.54 o
   1  14   3          1.45          4.49         4.20 o
   2  14   3        144.32        145.22        13.61 o
   3  14   3         76.46         80.05         9.98 o
   4  14   3         20.65         16.87         3.61 o
   5  14   3         66.93         47.29         8.12 o
   6  14   3          1.28          0.17         3.31 o
   7  14   3          0.42         -0.70         3.32 o
   8  14   3         37.91         55.21         7.40 o
   0  15   3         84.23         92.42         8.31 o
   1  15   3         43.11         48.70         6.72 o
   2  15   3        684.50        736.09        25.73 o
   3  15   3         19.35         18.95         5.02 o
   4  15   3        219.78        208.10        13.10 o
   5  15   3         18.27         18.60         4.53 o
   6  15   3         33.45         32.48         5.55 o
   7  15   3          1.58          1.54         2.53 o
  -6 -13   4          1.61          5.67         2.99 o
  -5 -13   4          4.39         16.97         4.39 o
  -4 -13   4         50.42         53.41         4.49 o
  -3 -13   4          3.04          0.74         2.49 o
  -2 -13   4          6.24          1.93         2.72 o
  -1 -13   4        130.40        143.21        10.71 o
   0 -13   4        184.93        209.46        11.92 o
  -7 -12   4         67.02         71.45         8.12 o
  -6 -12   4          0.49         -1.03         2.87 o
  -5 -12   4        114.42        116.52        12.26 o
  -4 -12   4         13.86         11.12         4.47 o
  -3 -12   4         18.69         16.53         3.60 o
  -2 -12   4        286.12        300.82        18.69 o
  -1 -12   4         80.13        102.15        11.14 o
   0 -12   4          0.13         -0.83         3.08 o
   1 -12   4          1.61          3.04         3.21 o
   2 -12   4         18.87         13.49         3.44 o
  -8 -11   4         92.27        120.53         8.89 o
  -7 -11   4          2.18          2.15         2.20 o
  -6 -11   4         30.29         33.84         7.65 o
  -5 -11   4         26.19         29.10         7.28 o
  -4 -11   4         22.27         22.49         6.77 o
  -3 -11   4          6.48          2.66         2.73 o
  -2 -11   4        194.08        222.84        12.33 o
  -1 -11   4         72.35         74.68        10.67 o
   0 -11   4        169.13        191.98        15.95 o
   1 -11   4          7.94          9.47         2.96 o
   2 -11   4          0.74          2.18         2.14 o
   3 -11   4         42.58         50.37         7.05 o
  -9 -10   4         11.48          8.68         3.41 o
  -8 -10   4         16.48         23.57         3.85 o
  -7 -10   4         22.03         25.56         4.45 o
  -6 -10   4         61.31         63.31        10.83 o
  -5 -10   4        566.03        599.69        31.41 o
  -4 -10   4        443.58        467.95        27.94 o
  -3 -10   4       1370.59       1344.90        31.39 o
  -2 -10   4         72.47         86.85         8.34 o
  -1 -10   4          4.59          8.57         5.71 o
   0 -10   4         15.28         12.72         5.32 o
   1 -10   4          0.20         -0.90         3.69 o
   2 -10   4          6.06          2.40         4.09 o
   3 -10   4         11.87         13.98         2.58 o
   4 -10   4         96.95         98.60         9.95 o
   5 -10   4         48.24         46.99         5.42 o
 -10  -9   4         18.52         24.20         4.18 o
  -9  -9   4          8.44          8.00         2.98 o
  -8  -9   4          2.55          2.17         2.33 o
  -7  -9   4        200.02        211.17        10.52 o
  -6  -9   4         67.43         59.66        10.61 o
  -5  -9   4         74.41         64.60        10.89 o
  -4  -9   4        285.68        289.48        15.02 o
  -3  -9   4       1055.00       1148.64        23.30 o
  -2  -9   4         50.40         57.25         5.63 o
  -1  -9   4        625.57        588.75        25.61 o
   0  -9   4          1.39         -2.57         2.57 o
   1  -9   4        272.65        259.76        13.92 o
   2  -9   4        104.67        119.74         7.67 o
   3  -9   4         50.17         65.56         8.08 o
   4  -9   4          3.00          9.71         3.34 o
   5  -9   4          6.39          9.25         3.03 o
   6  -9   4         10.84          4.92         2.59 o
 -10  -8   4         20.13         27.72         5.15 o
  -9  -8   4         14.19         31.55        26.94 o
  -8  -8   4        176.66        167.66        17.82 o
  -7  -8   4         29.66         24.38         4.81 o
  -6  -8   4          1.31         -0.07         2.71 o
  -5  -8   4         36.21         26.67         5.09 o
  -4  -8   4          4.89          1.19         2.58 o
  -3  -8   4        402.53        412.06        23.32 o
  -2  -8   4        211.18        196.11        15.95 o
  -1  -8   4          0.24          2.64         3.29 o
   0  -8   4        733.53        676.02        22.73 o
   1  -8   4         89.01         87.82         6.48 o
   2  -8   4        248.94        238.09        10.58 o
   3  -8   4          0.83          2.40         2.26 o
   4  -8   4         97.85         83.89         8.03 o
   5  -8   4          4.64          3.08         2.59 o
   6  -8   4         13.34         12.70         4.82 o
   7  -8   4         14.37         22.03         2.85 o
 -10  -7   4          6.36          8.18         3.68 o
  -9  -7   4         11.16         25.67        15.77 o
  -8  -7   4         48.92         36.32        13.50 o
  -7  -7   4          1.71         -2.15         3.55 o
  -6  -7   4          0.83          0.13         2.69 o
  -5  -7   4        603.50        624.45        28.33 o
  -4  -7   4       1548.98       1567.99        43.59 o
  -3  -7   4         51.39         57.08         8.45 o
  -2  -7   4         76.68         58.15         8.37 o
  -1  -7   4         26.52         16.61         3.48 o
   0  -7   4         43.49         57.30         7.72 o
   1  -7   4         67.36         52.09         7.76 o
   2  -7   4         44.09         30.84         6.62 o
   3  -7   4       1336.08       1326.07        45.14 o
   4  -7   4          6.53          3.82         5.58 o
   5  -7   4         17.37          4.14         3.93 o
   6  -7   4          0.90          0.52         2.56 o
   7  -7   4         66.73         89.23         9.64 o
 -10  -6   4          0.50          3.33         2.28 o
  -9  -6   4        190.72        175.39        11.46 o
  -8  -6   4         19.76         22.18         5.38 o
  -7  -6   4         53.37         41.79         4.92 o
  -6  -6   4         76.91         83.54        11.35 o
  -5  -6   4       1200.08       1202.24        37.82 o
  -4  -6   4        155.84        121.61        11.89 o
  -3  -6   4        132.76        100.93         7.29 o
  -2  -6   4        339.10        363.12        13.35 o
  -1  -6   4       1927.57       1954.56        37.37 o
   0  -6   4        199.33        145.34        11.50 o
   1  -6   4        940.76        894.69        30.12 o
   2  -6   4        115.19        148.54        13.02 o
   3  -6   4         11.73          6.45         3.66 o
   4  -6   4        154.97        134.44        14.73 o
   5  -6   4         78.20         70.08         8.01 o
   6  -6   4          5.83          6.62         3.02 o
   7  -6   4         16.22         12.66         5.40 o
   8  -6   4         96.78        119.90         7.00 o
 -11  -5   4         48.48         54.64         7.18 o
 -10  -5   4         60.60         75.42         6.94 o
  -9  -5   4       1028.33       1153.30        34.43 o
  -8  -5   4       2449.02       2490.12        43.74 o
  -7  -5   4        423.40        399.58        12.12 o
  -6  -5   4        898.02        940.54        23.89 o
  -5  -5   4        310.94        334.15        13.48 o
  -4  -5   4         53.76         47.04         3.88 o
  -3  -5   4        349.92        417.44        10.73 o
  -2  -5   4        334.83        328.75        11.70 o
  -1  -5   4        544.95        698.94        19.88 o
   0  -5   4        371.52        392.11        12.70 o
   1  -5   4        115.12         98.20         9.56 o
   2  -5   4        979.40        966.66        30.59 o
   3  -5   4         14.01         22.54         5.13 o
   4  -5   4          0.12          1.78         2.62 o
   5  -5   4        149.36        148.03        11.05 o
   6  -5   4          2.36          2.85         3.03 o
   7  -5   4          0.35         -1.62         2.62 o
   8  -5   4          1.83         -4.09         4.09 o
   9  -5   4         20.77         23.12         3.05 o
 -11  -4   4         83.83         95.27         9.71 o
 -10  -4   4         21.72         12.68         5.17 o
  -9  -4   4        153.22        159.48        11.23 o
  -8  -4   4        239.54        224.57         9.33 o
  -7  -4   4        391.89        342.65        14.70 o
  -6  -4   4         11.99         14.20         3.50 o
  -5  -4   4        541.68        494.94        15.85 o
  -4  -4   4          1.86          2.70         1.45 o
  -3  -4   4        255.58        321.58        11.05 o
  -2  -4   4        676.09        755.05        18.17 o
  -1  -4   4          4.64          7.50         1.73 o
   0  -4   4          0.07          2.82         1.81 o
   1  -4   4          0.02         23.51        22.46 o
   2  -4   4         67.92         50.12         4.63 o
   3  -4   4          0.46         -3.11         3.29 o
   4  -4   4        526.54        524.15        22.86 o
   5  -4   4        866.24        904.41        31.20 o
   6  -4   4          0.00          9.25         3.68 o
   7  -4   4          4.97          5.36         2.95 o
   8  -4   4        218.73        207.65        18.14 o
   9  -4   4          0.06          1.94         2.14 o
 -11  -3   4         33.04         53.24         7.77 o
 -10  -3   4         56.55         47.07         9.09 o
  -9  -3   4        525.33        559.56        28.29 o
  -8  -3   4          0.24         -1.64         2.83 o
  -7  -3   4         58.69         61.38         9.49 o
  -6  -3   4        278.54        301.49        13.26 o
  -5  -3   4         98.92         94.01         6.97 o
  -4  -3   4       1062.29       1080.75        28.80 o
  -3  -3   4        147.05        142.14         6.88 o
  -2  -3   4      10239.76      11567.71        54.28 o
  -1  -3   4        723.94        878.07        13.65 o
   0  -3   4       2424.97       2595.06        38.45 o
   1  -3   4        922.73       1034.66        18.05 o
   2  -3   4        488.12        552.45        13.64 o
   3  -3   4        442.39        343.28        16.94 o
   4  -3   4       1663.30       1647.89        38.60 o
   5  -3   4       1882.67       2089.42        44.77 o
   6  -3   4         52.42         36.41         4.48 o
   7  -3   4       1234.80       1171.24        44.91 o
   8  -3   4         35.31         29.62         8.02 o
   9  -3   4         43.30         44.53         5.66 o
  10  -3   4          4.60          3.86         2.71 o
 -11  -2   4         44.66         54.84         7.82 o
 -10  -2   4         35.22         46.06         9.06 o
  -9  -2   4        769.50        808.58        24.29 o
  -8  -2   4          0.65          1.95         2.74 o
  -7  -2   4        128.90        122.06         8.83 o
  -6  -2   4       1359.10       1312.19        28.86 o
  -5  -2   4        162.73        143.40         6.64 o
  -4  -2   4         61.41         74.09         4.38 o
  -3  -2   4          0.07          6.33         1.95 o
  -2  -2   4       5091.27       5684.21        37.26 o
  -1  -2   4        820.44        765.33        20.55 o
   0  -2   4         37.31         46.78         5.23 o
   1  -2   4        308.26        377.06        12.46 o
   2  -2   4        239.69        184.87         5.52 o
   3  -2   4        708.81        920.73        13.10 o
   4  -2   4         21.84         33.54         3.76 o
   5  -2   4        584.79        570.16        22.14 o
   6  -2   4         33.95         25.31         5.72 o
   7  -2   4       1286.16       1154.14        44.37 o
   8  -2   4        265.49        233.63        20.36 o
   9  -2   4         80.19         84.15         7.65 o
  10  -2   4        228.29        251.78         9.34 o
 -11  -1   4          2.67         -0.04         3.09 o
 -10  -1   4         19.50         21.01         6.33 o
  -9  -1   4         81.23         90.67        12.76 o
  -8  -1   4          2.44          0.72         3.71 o
  -7  -1   4        102.67         91.10        11.03 o
  -6  -1   4          2.96          1.84         2.14 o
  -5  -1   4        179.36        166.11         5.95 o
  -4  -1   4          0.82          5.58         1.45 o
  -3  -1   4        768.66        710.48        10.75 o
  -2  -1   4        847.45        686.78         9.34 o
  -1  -1   4       1386.73       1307.41        19.28 o
   0  -1   4        555.30        559.82        16.33 o
   1  -1   4        216.85        254.19         5.18 o
   2  -1   4       3408.52       3478.28        61.15 o
   3  -1   4        345.51        385.78         7.81 o
   4  -1   4       4185.09       4604.39        68.92 o
   5  -1   4        245.67        288.49         9.00 o
   6  -1   4        456.26        442.73        22.28 o
   7  -1   4         73.88         71.73        10.83 o
   8  -1   4         28.05         24.91         7.32 o
   9  -1   4          3.28          4.64         3.97 o
  10  -1   4        102.32         95.51         5.65 o
 -10   0   4         23.81         23.18         3.82 o
  -9   0   4        179.07        164.02        16.76 o
  -8   0   4         82.87         87.24        12.51 o
  -7   0   4         18.10         24.78         6.04 o
  -6   0   4        216.10        252.89        16.60 o
  -5   0   4        230.96        187.62         6.37 o
  -4   0   4        124.80        112.09         4.49 o
  -3   0   4       1784.60       1614.63        15.64 o
  -2   0   4       1896.00       2030.60        16.39 o
  -1   0   4          2.51          0.95         0.84 o
   0   0   4          1.04          2.23         1.81 o
   1   0   4        675.98        725.41        17.08 o
   2   0   4        224.36        212.04         5.46 o
   3   0   4        822.40        820.59        12.26 o
   4   0   4       1869.12       1851.67        23.22 o
   5   0   4        163.95        162.54         6.79 o
   6   0   4        615.67        649.52        18.16 o
   7   0   4       1107.91       1106.54        34.62 o
   8   0   4         25.28         18.83         6.41 o
   9   0   4        180.14        154.39         8.27 o
  10   0   4         27.80         23.77         3.27 o
  11   0   4        237.66        240.51        11.68 o
 -10   1   4         13.74         11.74         3.22 o
  -9   1   4        319.88        314.62        22.37 o
  -8   1   4         40.40         36.51         8.39 o
  -7   1   4         10.14         10.64         4.58 o
  -6   1   4         33.51         34.67         4.55 o
  -5   1   4         94.61         82.45         6.19 o
  -4   1   4         35.87         32.31         3.04 o
  -3   1   4       1185.36       1137.33        13.50 o
  -2   1   4        118.58        102.35         3.49 o
  -1   1   4         43.27         12.76         2.76 o
   0   1   4          9.81         20.11         2.85 o
   1   1   4       1449.21       1720.38        21.24 o
   2   1   4       3574.65       3478.41        40.75 o
   3   1   4          3.61          8.76         1.27 o
   4   1   4       8630.00       8424.59        50.72 o
   5   1   4        211.59        204.32         9.06 o
   6   1   4        572.97        554.63        16.25 o
   7   1   4        166.98        141.81         8.97 o
   8   1   4        195.75        179.03        11.39 o
   9   1   4         13.76          8.17         2.48 o
  10   1   4        270.56        289.70        10.23 o
  11   1   4        132.28        165.61        10.75 o
 -10   2   4          1.36         -1.34         2.08 o
  -9   2   4        295.89        279.65        11.56 o
  -8   2   4          4.10          6.15         3.05 o
  -7   2   4         29.19         26.46         4.89 o
  -6   2   4          0.98         -0.60         2.40 o
  -5   2   4          9.19          8.15         3.44 o
  -4   2   4        226.97        216.32         7.43 o
  -3   2   4        286.05        325.60        16.21 o
  -2   2   4        297.11        324.16         7.97 o
  -1   2   4        220.16        195.60         5.42 o
   0   2   4       4689.62       4502.00        29.45 o
   1   2   4        357.29        409.33         8.24 o
   2   2   4        501.09        466.71        11.73 o
   3   2   4        103.82        134.13         4.03 o
   4   2   4         36.31         42.17         2.71 o
   5   2   4        178.39        148.54         7.58 o
   6   2   4          0.41         -0.07         2.91 o
   7   2   4          3.95          5.13         2.18 o
   8   2   4        138.96        129.51         8.96 o
   9   2   4         73.50         66.99         6.81 o
  10   2   4        377.82        409.64        21.14 o
  11   2   4          0.80          2.69         3.03 o
 -10   3   4         37.99         34.37         3.33 o
  -9   3   4          1.85          3.78         2.70 o
  -8   3   4        164.84        151.93        11.38 o
  -7   3   4         28.73         14.95         5.44 o
  -6   3   4          9.09          9.31         3.03 o
  -5   3   4        704.77        710.54        27.16 o
  -4   3   4        309.74        331.15        16.70 o
  -3   3   4         84.21        118.24         7.28 o
  -2   3   4        221.46        220.76         9.52 o
  -1   3   4       6732.02       7527.43       158.47 o
   0   3   4        236.68        267.04         7.56 o
   1   3   4        584.51        683.84         8.57 o
   2   3   4        396.96        344.62         7.90 o
   3   3   4        726.76        682.95        16.83 o
   4   3   4        402.61        422.50        36.32 o
   5   3   4        815.56        894.52        14.30 o
   6   3   4        109.67         93.97         6.82 o
   7   3   4        169.14        163.23        12.84 o
   8   3   4        114.06         90.56         7.98 o
   9   3   4          0.00         -5.22         5.22 o
  10   3   4        558.45        506.77        24.41 o
  11   3   4        235.71        262.89        15.06 o
 -10   4   4         81.01        100.74         5.88 o
  -9   4   4        484.78        505.40        18.24 o
  -8   4   4          2.71          1.75         2.67 o
  -7   4   4        300.11        307.80        15.40 o
  -6   4   4          4.94          4.81         2.43 o
  -5   4   4          0.49         -1.87         2.86 o
  -4   4   4       4000.15       4456.08        64.93 o
  -3   4   4        115.44        110.75         5.97 o
  -2   4   4        807.58        940.77        21.03 o
  -1   4   4       1257.85       1226.96        48.60 o
   0   4   4      20989.08      21031.82        64.89 o
   1   4   4       8796.34       9009.17        71.51 o
   2   4   4       3846.19       4137.79        49.41 o
   3   4   4          2.04          5.39         1.66 o
   4   4   4        713.86        664.57        33.60 o
   5   4   4        187.98        150.58         8.24 o
   6   4   4          3.45          5.13         2.39 o
   7   4   4         18.48         17.34         4.79 o
   8   4   4         71.11         50.69         6.12 o
   9   4   4          0.81         -5.21         5.21 o
  10   4   4        432.87        483.25        17.78 o
  11   4   4         37.42         40.02         6.30 o
  12   4   4         10.41         11.10         3.01 o
  -9   5   4          4.49          4.57         4.61 o
  -8   5   4          7.26         10.76         3.77 o
  -7   5   4         30.63         28.56         7.41 o
  -6   5   4         63.80         78.52         7.96 o
  -5   5   4         17.93         32.00         7.11 o
  -4   5   4        154.20        161.34        13.37 o
  -3   5   4       6446.60       7536.91       238.68 o
  -2   5   4        655.46        694.67        20.36 o
  -1   5   4        632.37        592.95        18.44 o
   0   5   4        203.51        208.53         7.46 o
   1   5   4       2929.24       2944.74        26.02 o
   2   5   4        360.77        357.58         7.86 o
   3   5   4       1002.84       1152.54        14.18 o
   4   5   4       6149.11       6538.52       153.08 o
   5   5   4         44.53         47.55         5.67 o
   6   5   4       1290.27       1377.34        27.87 o
   7   5   4        680.35        700.16        26.86 o
   8   5   4        313.96        295.57        14.22 o
   9   5   4        579.84        537.93        19.90 o
  10   5   4         35.92         31.42         5.01 o
  11   5   4          2.79         -0.46        11.11 o
  12   5   4          4.18         36.26         4.95 o
  -9   6   4          3.15          2.69         3.22 o
  -8   6   4         11.27         17.18         4.02 o
  -7   6   4         40.31         32.13         5.58 o
  -6   6   4        215.82        225.72        19.20 o
  -5   6   4        322.90        302.82        14.48 o
  -4   6   4        521.81        553.19        25.76 o
  -3   6   4        489.17        592.65        21.40 o
  -2   6   4          1.66          1.11         2.53 o
  -1   6   4          0.10          1.92         2.38 o
   0   6   4        182.85        147.13         9.99 o
   1   6   4         68.07         81.57         5.41 o
   2   6   4        845.81        831.31        16.29 o
   3   6   4          6.08          1.66         1.41 o
   4   6   4          7.11          8.70         2.32 o
   5   6   4       1519.27       1578.04        28.11 o
   6   6   4         26.74         30.63         3.97 o
   7   6   4        613.25        632.68        25.89 o
   8   6   4        255.85        208.12        12.28 o
   9   6   4         18.39         15.31         4.05 o
  10   6   4         35.82         24.82         7.39 o
  11   6   4         12.83         11.44         9.75 o
  12   6   4         50.92        137.27         8.61 o
  -9   7   4          0.19          0.61         2.21 o
  -8   7   4          8.48         12.39         3.46 o
  -7   7   4         51.17         60.34         7.20 o
  -6   7   4        713.49        708.66        31.47 o
  -5   7   4       2511.85       2308.23        69.97 o
  -4   7   4        766.36        919.59        34.62 o
  -3   7   4         55.41         72.20         7.94 o
  -2   7   4        297.52        314.04        16.55 o
  -1   7   4        255.35        254.95        14.59 o
   0   7   4        132.30        161.20        11.31 o
   1   7   4          0.02          2.45         2.92 o
   2   7   4       1301.84       1426.12        33.35 o
   3   7   4        509.62        651.18        13.90 o
   4   7   4         27.18         22.67         2.78 o
   5   7   4         13.64         26.94         5.06 o
   6   7   4        254.11        270.29        11.84 o
   7   7   4         41.56         37.90         6.94 o
   8   7   4        135.45        119.08         9.38 o
   9   7   4        602.23        494.29        20.07 o
  10   7   4        119.56         90.20         7.98 o
  11   7   4         17.54         32.75        19.54 o
  -8   8   4         53.04         47.64         6.96 o
  -7   8   4         62.89         71.68         7.22 o
  -6   8   4        234.79        224.63        13.26 o
  -5   8   4          2.97          6.64         2.26 o
  -4   8   4       2185.85       1946.98        30.65 o
  -3   8   4        160.71        184.54        13.64 o
  -2   8   4        193.63        186.19        13.63 o
  -1   8   4          7.10          8.13         3.75 o
   0   8   4        341.73        316.90        17.16 o
   1   8   4        819.30        931.03        28.47 o
   2   8   4        162.83        129.33        10.80 o
   3   8   4        311.76        367.76        10.67 o
   4   8   4       1104.31       1168.83        19.26 o
   5   8   4        482.04        459.60        15.66 o
   6   8   4         80.28         75.97         6.75 o
   7   8   4        100.73         91.86         5.69 o
   8   8   4         53.48         45.67         4.98 o
   9   8   4        183.08        186.38        11.97 o
  10   8   4         38.78         54.11        26.24 o
  -7   9   4        200.45        158.39        12.47 o
  -6   9   4          0.65         -1.23         2.32 o
  -5   9   4         62.43         43.37         4.72 o
  -4   9   4         27.36         33.00         4.28 o
  -3   9   4          4.81          2.46         3.57 o
  -2   9   4         96.69        120.01        11.69 o
  -1   9   4        806.61        769.85        28.83 o
   0   9   4        709.14        743.60        28.08 o
   1   9   4        869.75        848.24        29.30 o
   2   9   4        104.74        107.15        10.62 o
   3   9   4        128.67        126.58         8.28 o
   4   9   4        801.72        866.55        17.75 o
   5   9   4        984.02       1114.75        25.62 o
   6   9   4         37.69         34.18         4.09 o
   7   9   4        185.74        220.53        10.61 o
   8   9   4        126.27        107.47         9.69 o
   9   9   4          0.34         67.05        68.51 o
  10   9   4         30.75         42.04         8.81 o
  -6  10   4        378.72        317.75        18.25 o
  -5  10   4         13.75         10.29         2.44 o
  -4  10   4          3.35         10.38         4.94 o
  -3  10   4         52.45         46.40         8.87 o
  -2  10   4       1073.91       1156.80        86.04 o
  -1  10   4         78.91         68.44         6.95 o
   0  10   4         78.83         84.90        10.23 o
   1  10   4         73.68         57.72         8.30 o
   2  10   4         15.73         12.72         4.61 o
   3  10   4          1.82          1.81         2.06 o
   4  10   4         14.05          6.54         2.75 o
   5  10   4         24.65         18.42         3.13 o
   6  10   4        247.91        265.28        11.61 o
   7  10   4         63.65         56.46         8.27 o
   8  10   4         46.95         57.84         7.40 o
   9  10   4        412.95        360.77        22.67 o
  -5  11   4         20.90         18.66         4.96 o
  -4  11   4          6.81          6.01         4.52 o
  -3  11   4          0.17         -4.74         4.74 o
  -2  11   4         12.20         11.61         5.01 o
  -1  11   4        565.91        551.71        29.08 o
   0  11   4        392.30        395.68        16.92 o
   1  11   4          6.82          6.45         2.33 o
   2  11   4          5.92         10.16         3.62 o
   3  11   4        192.47        188.51         9.41 o
   4  11   4          0.15          2.47         2.43 o
   5  11   4          7.59          1.52         2.95 o
   6  11   4         15.73          5.97         7.17 o
   7  11   4         17.63         12.00         5.45 o
   8  11   4         12.26         19.69         6.27 o
   9  11   4         13.07         13.14         4.95 o
  11  11   4          5.70         28.37         6.25 o
  -5  12   4         19.29         17.99         3.90 o
  -4  12   4         66.06         70.95         8.85 o
  -3  12   4          0.55          5.21         4.04 o
  -2  12   4        346.46        330.88        14.40 o
  -1  12   4          5.03          1.77         3.98 o
   0  12   4        361.16        377.52        16.57 o
   1  12   4         25.40         27.81         9.68 o
   2  12   4        107.27        108.83         9.22 o
   3  12   4          6.60          8.70         3.07 o
   4  12   4          3.82          7.89         3.14 o
   5  12   4         84.60         64.71        10.53 o
   6  12   4        174.86        149.40        15.84 o
   7  12   4         78.69         75.73        11.27 o
   8  12   4        140.13        105.05        23.79 o
   9  12   4          1.84         -3.40        18.33 o
  10  12   4         11.48          8.85         9.38 o
  -4  13   4          2.02         -0.76         2.48 o
  -3  13   4          0.26         -3.58         3.70 o
  -2  13   4         46.70         30.52         4.27 o
  -1  13   4         54.88         59.16         6.34 o
   0  13   4          2.10          3.41         2.82 o
   1  13   4         49.66         63.04        12.13 o
   2  13   4         34.98         28.91         7.13 o
   3  13   4        171.85        176.07        16.23 o
   4  13   4        243.05        251.34        10.71 o
   5  13   4        406.50        406.24        24.88 o
   6  13   4          0.11         -4.65         4.97 o
   7  13   4          5.54         -1.63         3.71 o
   8  13   4         40.03         41.55         7.78 o
   9  13   4          0.21         11.11        19.31 o
  -2  14   4         61.33         61.09         7.25 o
  -1  14   4         88.42         87.36         6.51 o
   0  14   4         17.76         27.53         4.23 o
   1  14   4          7.68          6.67         2.77 o
   2  14   4         36.72         28.88         6.85 o
   3  14   4         85.60         69.62         9.29 o
   4  14   4         25.35         22.50         4.03 o
   5  14   4         14.34         10.45         4.59 o
   6  14   4         91.41         82.81        10.61 o
   7  14   4         29.24         32.11         6.65 o
   8  14   4          0.56         -3.75         3.75 o
   0  15   4          1.09          1.06         1.95 o
   1  15   4         11.65         13.06         4.40 o
   2  15   4        256.76        284.68        16.39 o
   3  15   4          0.48          0.69         2.94 o
   4  15   4         69.36         47.45         6.57 o
   5  15   4          7.97         17.74         4.30 o
   6  15   4         17.15         13.94         4.29 o
   7  15   4         14.06          8.17         3.06 o
   2  16   4        153.30        148.75         9.49 o
   3  16   4         69.35         54.51         5.97 o
  -3 -13   5         54.51         58.34         5.92 o
  -2 -13   5         37.36         43.97         5.46 o
  -1 -13   5         36.31         35.03         4.65 o
  -7 -12   5         36.35         45.91         5.99 o
  -6 -12   5         55.33         48.13         7.01 o
  -5 -12   5         36.69         43.45         6.91 o
  -4 -12   5         33.56         30.15         4.04 o
  -3 -12   5          8.66         10.14         2.86 o
  -2 -12   5        248.28        263.54        16.07 o
  -1 -12   5         40.95         39.08         6.74 o
   0 -12   5         65.92         63.97         7.86 o
   1 -12   5         48.13         41.96         5.79 o
  -8 -11   5         40.11         44.88         3.74 o
  -7 -11   5         15.15         10.60         2.68 o
  -6 -11   5          1.57          3.63         2.69 o
  -5 -11   5         18.27         11.54         2.91 o
  -4 -11   5          8.00          5.79         6.10 o
  -3 -11   5         53.58         40.09         5.64 o
  -2 -11   5        501.50        495.97        17.32 o
  -1 -11   5         20.64         16.34         5.52 o
   0 -11   5          1.76         -1.51         4.08 o
   1 -11   5         18.85         18.57         5.30 o
   2 -11   5          6.75          8.14         3.60 o
  -9 -10   5          1.71          6.11         2.21 o
  -8 -10   5        160.96        175.09         8.80 o
  -7 -10   5         33.63         32.35         4.69 o
  -6 -10   5        438.47        458.18        25.92 o
  -5 -10   5        198.60        228.05        12.13 o
  -4 -10   5          0.18          4.77         4.76 o
  -3 -10   5        135.51        133.32         9.93 o
  -2 -10   5          3.66          4.11         3.34 o
  -1 -10   5         92.09         69.76        10.46 o
   0 -10   5         50.16         59.78         9.67 o
   1 -10   5         32.51         32.86         5.00 o
   2 -10   5         21.59         25.18         3.44 o
   3 -10   5          8.21         11.14         2.33 o
   4 -10   5          4.12         -0.34         2.76 o
  -9  -9   5         84.75        102.76         8.99 o
  -8  -9   5          2.22          2.66         2.38 o
  -7  -9   5          5.31          3.77         3.56 o
  -6  -9   5          5.25          1.76         3.83 o
  -5  -9   5         35.95         41.71         9.41 o
  -4  -9   5        264.44        263.98        21.65 o
  -3  -9   5       1673.44       1806.13        36.34 o
  -2  -9   5        247.87        235.11        13.22 o
  -1  -9   5        432.77        425.94        17.54 o
   0  -9   5        801.03        759.28        33.26 o
   1  -9   5         93.29         86.58         6.57 o
   2  -9   5         41.74         48.38         4.96 o
   3  -9   5          4.60          4.21         2.33 o
   4  -9   5         73.76         70.04         6.60 o
   5  -9   5         45.10         32.77         5.66 o
 -10  -8   5          0.15         -1.69         2.38 o
  -9  -8   5         30.31         31.59         6.06 o
  -8  -8   5          2.19         -0.18         3.54 o
  -7  -8   5        125.47        131.60         9.63 o
  -6  -8   5         24.69         25.54         7.06 o
  -5  -8   5        533.00        557.74        20.24 o
  -4  -8   5        479.54        483.44        18.70 o
  -3  -8   5          7.77         10.54         2.79 o
  -2  -8   5        144.18        161.44         8.73 o
  -1  -8   5          1.20          2.28         3.20 o
   0  -8   5        144.39        133.16        14.48 o
   1  -8   5          0.84          2.09         2.14 o
   2  -8   5        172.64        157.86         8.74 o
   3  -8   5         33.79         37.31         4.52 o
   4  -8   5          2.40          3.98         3.27 o
   5  -8   5          0.01         -0.72         2.69 o
   6  -8   5         21.08         21.33         4.86 o
 -10  -7   5         66.10         68.55         7.74 o
  -9  -7   5         43.12         40.10         7.35 o
  -8  -7   5          2.17          8.09        22.65 o
  -7  -7   5        123.74        109.90         8.02 o
  -6  -7   5         54.55         54.34         6.10 o
  -5  -7   5       1074.51       1167.62        24.23 o
  -4  -7   5        934.93        943.51        33.99 o
  -3  -7   5        146.19        145.63        13.68 o
  -2  -7   5        512.41        544.17        24.90 o
  -1  -7   5        374.70        443.67        22.51 o
   0  -7   5         71.95         68.98         6.32 o
   1  -7   5        152.36        145.56        10.50 o
   2  -7   5         16.11         11.85         3.98 o
   3  -7   5         76.35         68.93         5.87 o
   4  -7   5         30.68         32.52         5.54 o
   5  -7   5          7.90          6.49         3.21 o
   6  -7   5         36.41         35.71         6.96 o
   7  -7   5          0.35          0.51         2.14 o
 -10  -6   5         74.67         74.74         6.13 o
  -9  -6   5        100.50         96.98         7.95 o
  -8  -6   5         55.02         58.36        24.19 o
  -7  -6   5        173.69        195.74        13.85 o
  -6  -6   5          0.02          3.69         3.00 o
  -5  -6   5        707.01        657.29        28.39 o
  -4  -6   5        600.68        597.30        25.96 o
  -3  -6   5          5.15          2.14         2.09 o
  -2  -6   5         23.25         37.95        10.12 o
  -1  -6   5         30.07         22.30         3.00 o
   0  -6   5          3.01         -0.24         2.84 o
   1  -6   5        409.14        437.86        21.87 o
   2  -6   5         40.51         32.18         6.80 o
   3  -6   5          6.51          5.18         3.02 o
   4  -6   5          0.02         -1.03         3.75 o
   5  -6   5         20.45         23.53         7.38 o
   6  -6   5         32.21         21.55         4.71 o
   7  -6   5         32.92         43.46         7.38 o
   8  -6   5         47.98         73.80         5.10 o
 -11  -5   5         63.61         79.29         7.45 o
 -10  -5   5          0.17          0.01         2.08 o
  -9  -5   5        115.50        104.28         8.89 o
  -8  -5   5        220.35        246.87        13.55 o
  -7  -5   5         18.13         15.41         3.29 o
  -6  -5   5        780.60        807.26        22.55 o
  -5  -5   5          3.34          2.37         2.26 o
  -4  -5   5          5.78          3.53         1.72 o
  -3  -5   5         99.84        102.02         9.31 o
  -2  -5   5         50.35         69.58        11.99 o
  -1  -5   5        276.09        251.58        12.89 o
   0  -5   5        160.22        128.39         9.32 o
   1  -5   5         73.85         91.27         6.89 o
   2  -5   5        699.44        646.29        26.19 o
   3  -5   5         48.95         39.11         7.04 o
   4  -5   5         45.47         38.49         6.73 o
   5  -5   5         89.22         79.79         8.26 o
   6  -5   5         93.16         80.64        14.23 o
   7  -5   5         39.06         32.75         8.01 o
   8  -5   5         12.58         13.97         3.21 o
 -11  -4   5         30.52         41.79         6.32 o
 -10  -4   5         25.24         27.86         7.02 o
  -9  -4   5          3.23          4.06         3.22 o
  -8  -4   5          5.70          3.35         3.26 o
  -7  -4   5       1239.64       1323.56        21.80 o
  -6  -4   5        483.68        486.12        17.37 o
  -5  -4   5         94.59         93.63         7.35 o
  -4  -4   5         11.86         23.51         2.86 o
  -3  -4   5        711.70        864.33        35.97 o
  -2  -4   5        183.41        260.66        17.64 o
  -1  -4   5         10.16         12.72         2.02 o
   0  -4   5       1293.59       1225.28        48.54 o
   1  -4   5       1028.89       1078.72        42.76 o
   2  -4   5       1433.78       1447.31        67.88 o
   3  -4   5          7.61          1.45         3.15 o
   4  -4   5        360.35        363.76        20.03 o
   5  -4   5        268.86        232.51        13.53 o
   6  -4   5        242.86        237.42        14.01 o
   7  -4   5          0.06          1.14         3.83 o
   8  -4   5         19.79         19.16         5.81 o
   9  -4   5         32.69         32.27         3.70 o
 -11  -3   5         72.55         83.97         8.91 o
 -10  -3   5        343.88        362.51        22.51 o
  -9  -3   5        783.92        789.15        23.70 o
  -8  -3   5        296.24        279.77        14.66 o
  -7  -3   5         26.36         22.50         3.69 o
  -6  -3   5        605.90        636.04        19.43 o
  -5  -3   5        149.62        141.64         8.78 o
  -4  -3   5        789.04        843.44        15.11 o
  -3  -3   5        865.89       1053.91        41.76 o
  -2  -3   5       2495.96       2752.48        27.37 o
  -1  -3   5        584.06        640.87        13.63 o
   0  -3   5       4367.44       4777.12       110.36 o
   1  -3   5        910.12       1029.52        60.69 o
   2  -3   5         14.23         11.75         2.58 o
   3  -3   5        711.96        767.77        26.80 o
   4  -3   5        293.33        370.40        19.19 o
   5  -3   5        435.59        442.15        21.63 o
   6  -3   5         57.51         54.24         5.57 o
   7  -3   5        116.50        103.94        13.85 o
   8  -3   5         11.53          6.35         4.34 o
   9  -3   5         62.71         68.77         5.84 o
 -11  -2   5          4.66          4.47         3.47 o
 -10  -2   5        206.91        202.32        16.98 o
  -9  -2   5        546.76        559.45        20.05 o
  -8  -2   5        628.43        677.30        22.43 o
  -7  -2   5        218.70        222.55        10.05 o
  -6  -2   5          2.00          4.49         2.09 o
  -5  -2   5        849.69        865.81        21.39 o
  -4  -2   5          5.81          4.61         2.26 o
  -3  -2   5       2074.70       2165.10        30.92 o
  -2  -2   5       2475.05       2564.11        74.97 o
  -1  -2   5       1990.10       1930.29        28.17 o
   0  -2   5        391.97        467.15        10.52 o
   1  -2   5       1836.02       1901.57        34.61 o
   2  -2   5       1323.06       1249.53        20.63 o
   3  -2   5       2940.32       3437.30       105.24 o
   4  -2   5        117.26         85.01         8.94 o
   5  -2   5         92.42         86.30         9.23 o
   6  -2   5        736.84        780.95        23.58 o
   7  -2   5         15.61         15.57         5.12 o
   8  -2   5         87.85         66.06        11.11 o
   9  -2   5         93.29         90.78         5.87 o
  10  -2   5        354.75        412.27        16.77 o
 -11  -1   5         63.77         82.26         8.73 o
 -10  -1   5          4.40          3.09         4.02 o
  -9  -1   5        267.80        289.86        22.33 o
  -8  -1   5        251.40        228.21        13.15 o
  -7  -1   5         11.99         12.27         2.78 o
  -6  -1   5        547.05        557.98        23.50 o
  -5  -1   5        337.91        333.52        13.40 o
  -4  -1   5         13.74          5.89         1.66 o
  -3  -1   5         55.28         28.29         2.44 o
  -2  -1   5       5268.08       5277.83        40.73 o
  -1  -1   5       2971.70       3058.05        22.61 o
   0  -1   5        109.72        110.41         8.10 o
   1  -1   5         66.04         41.77         5.29 o
   2  -1   5       1654.68       1814.16        31.48 o
   3  -1   5       1570.87       1737.94        22.55 o
   4  -1   5          9.16         34.78         5.50 o
   5  -1   5       1784.53       1839.18        56.09 o
   6  -1   5       1006.28       1186.98        37.39 o
   7  -1   5          0.09          1.14         3.69 o
   8  -1   5         40.07         27.21         7.85 o
   9  -1   5         18.49         11.29         2.65 o
  10  -1   5       1109.41       1230.54        21.22 o
 -11   0   5        147.88        163.54        11.08 o
 -10   0   5        103.45         94.48        11.18 o
  -9   0   5          0.58          2.11         3.87 o
  -8   0   5         82.34         87.60         8.39 o
  -7   0   5         85.24         80.97         6.11 o
  -6   0   5         50.20         68.48         8.74 o
  -5   0   5         36.32         26.73         2.71 o
  -4   0   5         89.32         71.61         3.78 o
  -3   0   5       1321.49       1332.55        11.73 o
  -2   0   5       3020.55       3063.88        19.15 o
  -1   0   5        225.16        213.68         6.10 o
   0   0   5        127.38        132.33         9.18 o
   1   0   5        828.78        876.78        21.29 o
   2   0   5        592.95        519.59        16.05 o
   3   0   5       1753.69       1912.11        29.19 o
   4   0   5       1974.33       2289.12        90.62 o
   5   0   5        527.41        615.15        42.30 o
   6   0   5        171.80        154.00        13.61 o
   7   0   5        290.12        304.81        14.45 o
   8   0   5          0.55          1.24         3.80 o
   9   0   5          2.04          2.70         2.75 o
  10   0   5         90.37        107.41         9.26 o
 -10   1   5          8.36         16.66         5.01 o
  -9   1   5         17.74         15.80         5.99 o
  -8   1   5         92.56        105.88        13.87 o
  -7   1   5        452.32        440.77        17.10 o
  -6   1   5         37.85         38.37         4.79 o
  -5   1   5        479.65        508.40        12.57 o
  -4   1   5         13.25          5.69         1.77 o
  -3   1   5       2206.28       2309.71        14.57 o
  -2   1   5       1328.33       1185.00        11.09 o
  -1   1   5       2207.90       2440.38        17.78 o
   0   1   5       1186.34       1117.54        22.61 o
   1   1   5        642.14        730.76        11.91 o
   2   1   5       2257.77       2335.44        23.71 o
   3   1   5          7.20         23.10         2.04 o
   4   1   5        696.16        701.05        15.96 o
   5   1   5        278.12        292.57        18.38 o
   6   1   5        377.10        355.09        19.23 o
   7   1   5        179.41        186.16        15.17 o
   8   1   5        223.51        217.17        12.75 o
   9   1   5         58.29         48.72         4.90 o
  10   1   5          5.55          6.45         2.76 o
  11   1   5          1.15         -2.48         2.59 o
 -10   2   5         38.91         43.95         5.51 o
  -9   2   5        149.85        170.54         8.86 o
  -8   2   5          0.01          1.86         2.39 o
  -7   2   5        338.37        334.90        22.79 o
  -6   2   5        267.45        243.47        23.31 o
  -5   2   5       1052.52       1061.44        48.81 o
  -4   2   5        524.86        516.17        13.56 o
  -3   2   5          0.25          1.44         1.21 o
  -2   2   5        414.33        426.25        10.19 o
  -1   2   5        284.34        306.23         6.45 o
   0   2   5         16.69         32.67         3.42 o
   1   2   5          9.00         10.66         1.80 o
   2   2   5        107.85        140.04         7.66 o
   3   2   5          2.32          1.69         1.42 o
   4   2   5       5464.68       5595.18       239.33 o
   5   2   5        765.83        747.43        29.95 o
   6   2   5        270.30        288.70        11.76 o
   7   2   5         16.06         22.53         5.56 o
   8   2   5        150.71        130.94         7.77 o
   9   2   5        354.91        355.46        12.49 o
  10   2   5          3.22          1.44         2.42 o
  11   2   5         72.58         69.39         7.30 o
 -10   3   5        220.18        250.78         7.70 o
  -9   3   5        327.48        372.12        15.79 o
  -8   3   5         76.23         84.52         8.08 o
  -7   3   5         84.84         93.48        11.92 o
  -6   3   5          3.54          2.79         2.08 o
  -5   3   5        305.75        277.01        18.14 o
  -4   3   5        312.46        360.66        13.05 o
  -3   3   5         54.12         46.49         3.42 o
  -2   3   5         46.96         74.15         3.09 o
  -1   3   5        304.60        366.43         8.62 o
   0   3   5         89.07        103.88         4.44 o
   1   3   5       7507.61       7882.60        38.48 o
   2   3   5       5368.73       5532.57        34.58 o
   3   3   5        369.47        447.90        16.16 o
   4   3   5          0.00          1.46         2.18 o
   5   3   5        305.93        304.11        16.03 o
   6   3   5        354.64        368.01        18.76 o
   7   3   5        362.86        370.71        20.11 o
   8   3   5          8.30          3.06         2.61 o
   9   3   5        154.17        159.95        10.10 o
  10   3   5        469.55        515.39        23.44 o
  11   3   5        327.59        355.10        16.50 o
 -10   4   5          5.14          6.86         1.77 o
  -9   4   5          0.00         -1.91         2.77 o
  -8   4   5          0.16         -2.21         3.66 o
  -7   4   5        161.69        143.70        10.53 o
  -6   4   5        118.91        106.31         6.91 o
  -5   4   5        116.57        103.30        11.20 o
  -4   4   5        373.28        398.17        19.59 o
  -3   4   5        367.41        426.66        18.22 o
  -2   4   5        675.19        721.40        19.04 o
  -1   4   5        248.56        299.24         8.99 o
   0   4   5        478.06        568.37         8.79 o
   1   4   5        349.96        358.45         7.59 o
   2   4   5        259.42        342.45         9.37 o
   3   4   5        809.12        799.09        21.00 o
   4   4   5        315.18        333.50        15.46 o
   5   4   5       1303.01       1313.23        33.08 o
   6   4   5        399.25        436.21        20.87 o
   7   4   5       1039.45       1044.29        33.60 o
   8   4   5        842.53        811.15        31.21 o
   9   4   5        105.28         96.12        11.65 o
  10   4   5        228.91        233.72        12.28 o
  11   4   5         25.74         14.57         3.77 o
  -9   5   5        103.18        108.14         8.05 o
  -8   5   5        198.91        222.62        13.19 o
  -7   5   5        109.26        110.47        11.23 o
  -6   5   5         61.39         50.53         8.85 o
  -5   5   5         21.25         23.54         4.28 o
  -4   5   5         55.75         53.15         8.20 o
  -3   5   5        274.19        349.69        17.94 o
  -2   5   5        265.81        324.18        14.14 o
  -1   5   5         22.60         13.65         3.52 o
   0   5   5          2.05          0.64         1.20 o
   1   5   5         49.30         54.41         3.14 o
   2   5   5       3478.36       3187.73        20.15 o
   3   5   5          0.92          0.33         1.70 o
   4   5   5        785.98        776.84        24.19 o
   5   5   5       1540.09       1584.27        36.90 o
   6   5   5        284.45        252.07        15.98 o
   7   5   5         58.39         64.73         8.75 o
   8   5   5       1660.89       1562.91        43.63 o
   9   5   5       1064.26       1023.54        35.91 o
  10   5   5         27.45         25.79         4.60 o
  11   5   5         59.89         68.46        15.89 o
  -9   6   5         28.34         32.45         4.20 o
  -8   6   5         46.14         42.55         5.81 o
  -7   6   5          2.89          4.56         2.83 o
  -6   6   5        127.81        138.67        10.85 o
  -5   6   5        558.59        479.11        26.69 o
  -4   6   5        184.49        257.20        17.85 o
  -3   6   5        385.65        424.34        21.24 o
  -2   6   5         36.22         45.35         5.99 o
  -1   6   5        399.91        486.08        18.47 o
   0   6   5        265.36        229.46        12.55 o
   1   6   5        579.63        688.77        13.57 o
   2   6   5          1.56          3.05         1.54 o
   3   6   5        132.64        152.06         5.65 o
   4   6   5        163.24        161.39        11.84 o
   5   6   5          2.76          5.72         3.59 o
   6   6   5         17.17         21.20         5.67 o
   7   6   5          2.74         -1.37         3.39 o
   8   6   5        593.81        528.44        26.00 o
   9   6   5        338.51        332.06        20.65 o
  10   6   5          4.65         -4.70         5.04 o
  11   6   5          6.32          4.72         4.55 o
  -8   7   5          6.92          0.57         2.60 o
  -7   7   5          9.21         13.21         3.92 o
  -6   7   5        321.99        335.10        23.47 o
  -5   7   5       3621.17       3334.02        71.92 o
  -4   7   5         98.56        119.57        12.60 o
  -3   7   5        105.68         98.50        11.20 o
  -2   7   5        753.60        790.93        26.09 o
  -1   7   5        281.09        241.67        14.31 o
   1   7   5         71.32         72.98         5.58 o
   2   7   5       5401.07       5682.36       101.47 o
   3   7   5       3326.26       3509.44        40.71 o
   4   7   5        865.05        916.48        45.09 o
   5   7   5        383.47        360.12        19.03 o
   6   7   5       1141.44       1163.30        35.72 o
   7   7   5          3.81          0.21         2.96 o
   8   7   5         13.50         -5.39         6.11 o
   9   7   5        304.94        272.73        14.26 o
  10   7   5         56.36         56.33         6.46 o
  11   7   5         23.52         43.28        21.95 o
  -8   8   5         23.60         36.02         4.23 o
  -7   8   5         71.30         61.78         6.61 o
  -6   8   5        186.27        226.43        13.34 o
  -5   8   5         29.38         25.00         4.95 o
  -4   8   5       1037.02        967.47        26.36 o
  -3   8   5        443.47        523.78        26.32 o
  -2   8   5        112.80        191.11        13.74 o
  -1   8   5         82.01         66.68         8.24 o
   0   8   5         17.90         20.66         5.11 o
   1   8   5        122.91        148.28        11.78 o
   2   8   5       1110.31       1146.94        23.10 o
   3   8   5        172.56        148.14         9.42 o
   4   8   5         34.65         15.82         2.50 o
   5   8   5        405.68        395.84        21.00 o
   6   8   5        220.96        195.32        15.37 o
   7   8   5       1092.67       1084.03        38.59 o
   8   8   5        409.77        408.97        14.22 o
   9   8   5         29.28         41.40         9.09 o
  10   8   5         10.59         42.63        32.06 o
  11   8   5          6.51         11.83         4.41 o
  -7   9   5        280.10        263.35        11.56 o
  -6   9   5          0.03          1.03         2.40 o
  -5   9   5        104.47        113.41         7.41 o
  -4   9   5        391.91        382.94        19.38 o
  -3   9   5        291.90        271.98        14.17 o
  -2   9   5        153.28        135.64        12.40 o
  -1   9   5        150.66        132.05        12.12 o
   0   9   5        130.75        154.98        13.14 o
   1   9   5        158.47        145.23        12.50 o
   2   9   5          0.13         -1.59         2.61 o
   3   9   5        221.08        183.65         8.25 o
   4   9   5         45.56         37.27         3.90 o
   5   9   5        228.74        261.21        18.03 o
   6   9   5          1.16          4.36         3.94 o
   7   9   5        200.77        194.19        10.81 o
   8   9   5        602.78        576.83        25.25 o
   9   9   5         44.39        127.24        61.91 o
  10   9   5        249.85        249.18        19.42 o
  -6  10   5        299.36        229.19        10.67 o
  -5  10   5        172.22        168.36         8.33 o
  -4  10   5         10.79          2.25         3.58 o
  -3  10   5         53.87         46.53         8.28 o
  -2  10   5        271.77        254.09        19.18 o
  -1  10   5        630.76        707.06        21.77 o
   0  10   5          0.62          2.04         3.23 o
   1  10   5        816.06        835.19        31.15 o
   2  10   5       1775.53       1822.49        44.20 o
   3  10   5        228.12        229.82        11.67 o
   4  10   5        160.01        173.83        10.12 o
   5  10   5        213.49        209.91         9.75 o
   6  10   5        201.09        191.88         8.30 o
   7  10   5        274.79        267.46        11.82 o
   8  10   5        599.82        526.80        20.96 o
   9  10   5          2.60          3.73         2.64 o
  10  10   5          0.73          0.90         3.38 o
  -5  11   5        196.24        187.87        13.37 o
  -4  11   5         29.82         46.02         8.31 o
  -3  11   5        215.92        190.05        16.76 o
  -2  11   5        190.01        192.79        16.92 o
  -1  11   5         38.74         27.67         4.89 o
   0  11   5          6.60          5.34         3.60 o
   1  11   5         50.34         55.37         6.39 o
   2  11   5          8.14         11.98         2.96 o
   3  11   5         84.49         79.87         6.25 o
   4  11   5         85.82         93.88         6.70 o
   5  11   5        129.56        119.84        14.18 o
   6  11   5          8.64         -2.31         4.42 o
   7  11   5          0.15         -2.17         3.20 o
   8  11   5          8.06          4.78         2.94 o
   9  11   5          9.65          5.07         3.68 o
  11  11   5          0.83         -3.80         4.86 o
  -5  12   5          3.23         -2.86         2.86 o
  -4  12   5          6.38          3.34         3.38 o
  -3  12   5         91.62         84.74        10.74 o
  -2  12   5        104.81         93.03         7.85 o
  -1  12   5         28.77         29.63         7.66 o
   0  12   5        982.82        975.27        32.15 o
   1  12   5        101.92        106.85         8.98 o
   2  12   5        328.72        330.70        22.92 o
   3  12   5         60.01         48.99         6.30 o
   4  12   5         90.78         71.97         7.52 o
   5  12   5          0.00          0.95         2.55 o
   6  12   5          0.00         -1.35         3.77 o
   7  12   5        325.16        307.31        22.02 o
   8  12   5         23.63         21.72         6.42 o
   9  12   5          3.21         -2.14         3.29 o
  10  12   5         15.67         14.33         9.13 o
  -4  13   5          2.12          4.35         3.08 o
  -3  13   5          0.00         -0.11         3.11 o
  -2  13   5        127.95        111.16         7.71 o
  -1  13   5        261.35        249.30        12.38 o
   0  13   5          4.80         -0.14         3.61 o
   1  13   5         63.46         62.81         6.85 o
   2  13   5        135.52        129.83        14.61 o
   3  13   5       1167.97       1193.14        41.68 o
   4  13   5         28.95         30.46         5.16 o
   5  13   5         47.26         49.68         6.10 o
   6  13   5         53.82         53.49         9.54 o
   7  13   5          7.31          3.92         3.53 o
   8  13   5         17.09         10.59         4.66 o
   9  13   5          6.89         19.86        13.74 o
  -3  14   5          9.82         13.19         3.63 o
  -2  14   5         55.56         52.69         7.03 o
  -1  14   5         21.60         24.25         3.66 o
   0  14   5          8.00          7.17         3.64 o
   1  14   5          3.26          1.30         2.18 o
   2  14   5         58.32         84.97        10.29 o
   3  14   5        560.51        572.13        25.78 o
   4  14   5          2.61          2.50         2.46 o
   5  14   5         13.27          8.25         4.45 o
   6  14   5         10.65         11.77         4.83 o
   7  14   5          0.05          2.58         3.65 o
   8  14   5         22.21         25.42         5.71 o
   9  14   5          1.82         -2.83         2.83 o
  -1  15   5         12.81         15.27         3.48 o
   0  15   5         30.28         37.94         4.14 o
   1  15   5         74.22         91.68         9.63 o
   2  15   5        132.40        145.20        12.05 o
   3  15   5          2.22          5.11         3.77 o
   4  15   5         89.26         83.06         8.76 o
   5  15   5        146.93        122.14        10.63 o
   6  15   5         20.56         23.99         5.11 o
   7  15   5         50.25         60.80         7.38 o
   2  16   5          9.60          7.67         2.72 o
   3  16   5         76.70         90.04         7.65 o
   4  16   5         22.04         15.37         3.24 o
  -6 -12   6          0.61         -2.46         2.46 o
  -5 -12   6          3.54          2.56         1.72 o
  -4 -12   6          1.09          2.55         2.47 o
  -3 -12   6          6.86          6.61         2.98 o
  -2 -12   6         28.37         23.21         4.84 o
  -1 -12   6          6.45          5.26         3.31 o
   0 -12   6         14.53         18.27         3.83 o
  -7 -11   6         30.51         33.21         3.60 o
  -6 -11   6         55.28         55.73         4.99 o
  -5 -11   6         54.35         50.53         5.09 o
  -4 -11   6         20.51         11.59         3.29 o
  -3 -11   6        160.32        134.78         7.09 o
  -2 -11   6         44.37         25.98         4.06 o
  -1 -11   6         10.79          5.75         3.71 o
   0 -11   6          9.17          5.86         3.79 o
   1 -11   6         58.68         61.55         7.72 o
  -8 -10   6         27.53         42.53         3.98 o
  -7 -10   6          9.01          8.45         2.70 o
  -6 -10   6          0.01          0.90         3.32 o
  -5 -10   6          8.40         17.82         3.97 o
  -4 -10   6          8.50          5.97         2.84 o
  -3 -10   6        151.12        156.01        10.50 o
  -2 -10   6        161.15        152.14        10.22 o
  -1 -10   6        173.74        178.14        15.84 o
   0 -10   6          4.44          4.64         3.65 o
   1 -10   6          3.55          1.60         3.28 o
   2 -10   6         22.81         25.34         3.83 o
   3 -10   6         40.40         58.97         6.69 o
  -9  -9   6         39.42         54.12         6.18 o
  -8  -9   6         55.00         60.12         5.44 o
  -7  -9   6        200.86        212.97        11.36 o
  -6  -9   6         92.12         84.80        11.60 o
  -5  -9   6        268.55        290.00        13.82 o
  -4  -9   6         13.22         14.79         4.08 o
  -3  -9   6        211.33        207.46        12.58 o
  -2  -9   6        653.28        631.12        21.53 o
  -1  -9   6          1.89         -0.86         2.73 o
   0  -9   6         30.16         27.64         7.11 o
   1  -9   6         11.17          9.43         2.84 o
   2  -9   6         23.64         22.51         3.47 o
   3  -9   6        144.26        158.22         7.66 o
   4  -9   6        427.01        431.21        19.35 o
   5  -9   6         49.55         48.00         5.51 o
  -9  -8   6          8.15          9.49         3.62 o
  -8  -8   6          0.00          2.35         3.27 o
  -7  -8   6          0.70         -0.17         3.49 o
  -6  -8   6        135.31        120.47        14.33 o
  -5  -8   6        410.06        362.70        15.87 o
  -4  -8   6          2.99         14.94         6.33 o
  -3  -8   6         84.62         63.01         7.31 o
  -2  -8   6         90.31         76.51         7.86 o
  -1  -8   6        113.86        131.39        10.33 o
   0  -8   6        446.50        433.75        17.00 o
   1  -8   6          1.41          0.15         2.36 o
   2  -8   6         61.78         63.25         5.79 o
   3  -8   6        406.58        386.29        12.93 o
   4  -8   6        242.32        225.91        12.02 o
   5  -8   6         29.03         41.99         6.90 o
   6  -8   6          7.91          6.57         3.17 o
 -10  -7   6          1.52          5.14         2.74 o
  -9  -7   6         56.23         70.56         8.65 o
  -8  -7   6          7.73          6.44         3.84 o
  -7  -7   6        185.46        194.85        11.85 o
  -6  -7   6          3.33          2.39         4.04 o
  -5  -7   6       1905.01       1913.01        28.88 o
  -4  -7   6        559.00        539.89        19.38 o
  -3  -7   6        216.70        227.39        12.70 o
  -2  -7   6         96.16        103.35         8.60 o
  -1  -7   6        376.11        342.63        15.35 o
   0  -7   6          9.07          6.82         2.04 o
   1  -7   6        268.73        241.63        10.68 o
   2  -7   6          7.46          9.70         2.75 o
   3  -7   6          6.43          7.66         2.71 o
   4  -7   6         10.93         12.31         4.19 o
   5  -7   6         37.37         41.99         7.60 o
   6  -7   6         32.30         35.61         4.25 o
   7  -7   6          0.35          1.91         2.78 o
 -10  -6   6         40.37         32.64         3.73 o
  -9  -6   6          1.79          0.76         2.74 o
  -8  -6   6          0.07         -4.93         4.93 o
  -7  -6   6        138.13        141.57        31.34 o
  -6  -6   6        176.15        204.73        11.95 o
  -5  -6   6       1114.76       1146.27        35.95 o
  -4  -6   6        366.69        377.70        20.95 o
  -3  -6   6        402.16        370.60        28.78 o
  -2  -6   6         30.05         23.56         5.93 o
  -1  -6   6        371.61        345.94        20.58 o
   0  -6   6        767.43        747.68        28.25 o
   1  -6   6          4.34         -2.27         3.79 o
   2  -6   6        588.19        586.93        16.83 o
   3  -6   6          0.55         -2.70         2.70 o
   4  -6   6        382.57        415.71        17.80 o
   5  -6   6         94.87         80.39         8.02 o
   6  -6   6          2.56          4.59         4.45 o
   7  -6   6         31.38         29.93         3.92 o
 -10  -5   6          0.09          0.93         2.00 o
  -9  -5   6         48.64         62.07         6.70 o
  -8  -5   6          2.84          0.15         2.61 o
  -7  -5   6       1222.83       1310.82        26.07 o
  -6  -5   6        792.77        835.04        17.21 o
  -5  -5   6         78.18         70.92         6.67 o
  -4  -5   6         12.22          4.07         1.79 o
  -3  -5   6        227.73        248.34        13.16 o
  -2  -5   6        199.15        183.82         9.58 o
  -1  -5   6        348.69        374.36        17.58 o
   0  -5   6          1.68          2.18         2.06 o
   1  -5   6        410.53        398.60        14.74 o
   2  -5   6        125.05         93.89        10.55 o
   3  -5   6        212.57        208.24        10.31 o
   4  -5   6         48.21         49.23         6.51 o
   5  -5   6        291.87        259.54        14.67 o
   6  -5   6         71.00         67.43         7.37 o
   7  -5   6          6.15          4.44         4.02 o
   8  -5   6          0.03         -1.68         4.41 o
 -11  -4   6          3.68          8.95         3.09 o
 -10  -4   6          0.00          3.88         3.56 o
  -9  -4   6         26.27         26.57         4.73 o
  -8  -4   6        608.09        603.82        21.16 o
  -7  -4   6        568.81        557.10        17.85 o
  -6  -4   6        130.87        129.53         6.96 o
  -5  -4   6        179.25        183.74        10.27 o
  -4  -4   6        161.60        162.59         7.47 o
  -3  -4   6        239.28        259.88        10.86 o
  -2  -4   6        268.11        249.65        21.29 o
  -1  -4   6         74.51        105.09         6.83 o
   0  -4   6          2.12          3.49         2.74 o
   1  -4   6        770.06        675.52        18.10 o
   2  -4   6          0.01         -1.12         2.02 o
   3  -4   6         10.55         20.99         5.63 o
   4  -4   6          2.14          4.41         2.73 o
   5  -4   6          1.21         -1.28         3.36 o
   6  -4   6        121.27        117.52        10.09 o
   7  -4   6          0.06         -4.28         4.92 o
   8  -4   6          0.02         -2.62         2.62 o
   9  -4   6          6.62          6.13         2.75 o
 -11  -3   6        161.75        156.12        10.84 o
 -10  -3   6        159.75        172.76        14.95 o
  -9  -3   6        184.33        208.43        12.31 o
  -8  -3   6        187.30        181.45        11.85 o
  -7  -3   6         37.53         35.81         4.44 o
  -6  -3   6          1.06          4.81         6.58 o
  -5  -3   6         40.58         38.22         5.55 o
  -4  -3   6         75.34         73.82         4.85 o
  -3  -3   6        417.83        506.43        14.18 o
  -2  -3   6        413.39        520.21        37.42 o
  -1  -3   6         20.37          5.22         2.00 o
   0  -3   6       4838.34       5193.04       113.05 o
   1  -3   6         99.06         82.46        11.39 o
   2  -3   6          0.72         -0.81         1.71 o
   3  -3   6        134.88        124.78        11.49 o
   4  -3   6        172.70        144.44        12.73 o
   5  -3   6          1.25          1.06         2.77 o
   6  -3   6          7.61          5.35         2.50 o
   7  -3   6         50.04         40.97         9.42 o
   8  -3   6         11.09         12.50         3.58 o
   9  -3   6        105.41        132.66         7.20 o
 -11  -2   6          9.95         13.57         3.93 o
 -10  -2   6        262.50        321.93        20.40 o
  -9  -2   6        523.18        510.01        18.83 o
  -8  -2   6        105.29        132.20        10.25 o
  -7  -2   6        160.10        147.08        15.86 o
  -6  -2   6        417.00        356.02        17.12 o
  -5  -2   6        175.79        176.67         9.78 o
  -4  -2   6        775.13        769.30        22.37 o
  -3  -2   6       2857.68       3127.56        69.04 o
  -2  -2   6         12.23         13.38         2.51 o
  -1  -2   6        330.00        329.24        16.12 o
   0  -2   6       2448.20       2696.31        45.17 o
   1  -2   6         18.27         13.65         3.81 o
   2  -2   6         86.23        104.80         7.13 o
   3  -2   6         30.48         18.89         3.91 o
   4  -2   6         28.36         28.45         5.82 o
   5  -2   6         28.09         22.29         4.22 o
   6  -2   6        121.68        118.50         9.64 o
   7  -2   6         37.32         31.52         8.41 o
   8  -2   6         38.14         38.27         5.63 o
   9  -2   6        143.72        156.65        12.85 o
  10  -2   6          6.49          4.51         2.58 o
 -11  -1   6        119.90        140.27        10.23 o
 -10  -1   6         15.93         11.33         4.59 o
  -9  -1   6          0.37         -2.36         4.76 o
  -8  -1   6          2.88          0.23         3.47 o
  -7  -1   6        310.51        293.74        14.42 o
  -6  -1   6        794.18        714.47        24.83 o
  -5  -1   6        410.35        419.56        14.62 o
  -4  -1   6       1038.85       1257.03        27.75 o
  -3  -1   6        961.12       1134.04        22.75 o
  -2  -1   6       4650.78       5208.30        68.26 o
  -1  -1   6        538.90        693.73        21.91 o
   0  -1   6        880.22       1016.82        26.59 o
   1  -1   6        340.13        376.14        16.02 o
   2  -1   6       1620.04       1748.84        34.41 o
   3  -1   6        953.93       1012.52        18.95 o
   4  -1   6        488.45        523.94        21.82 o
   5  -1   6        316.82        276.85        21.22 o
   6  -1   6       1168.93       1170.99        28.80 o
   7  -1   6        132.63        106.75         9.83 o
   8  -1   6         24.07         17.78         4.42 o
   9  -1   6        223.18        229.43        16.23 o
  10  -1   6        103.02        113.96         9.58 o
 -10   0   6        341.26        379.23        21.39 o
  -9   0   6         23.70         27.68         7.35 o
  -8   0   6         12.44          9.64         3.55 o
  -7   0   6         40.64         47.29         6.84 o
  -6   0   6        306.61        298.51        19.79 o
  -5   0   6        208.88        247.39        12.67 o
  -4   0   6       1916.25       2021.52        28.70 o
  -3   0   6       2196.63       2551.94        27.87 o
  -2   0   6       2392.70       2982.73        27.28 o
  -1   0   6       7061.60       7824.83       262.27 o
   0   0   6         74.77         90.74         6.80 o
   1   0   6         46.17         55.00         6.06 o
   2   0   6       2108.99       2166.06        36.44 o
   3   0   6       1050.96       1170.58        25.94 o
   4   0   6        597.52        779.35        35.71 o
   5   0   6        175.16        226.95        10.57 o
   6   0   6          0.04          5.11         3.53 o
   7   0   6         13.66          7.62         3.45 o
   8   0   6        167.91        148.56        10.93 o
   9   0   6          3.23          1.03         3.15 o
  10   0   6         52.15         44.07         4.38 o
 -10   1   6         88.21         82.10         9.68 o
  -9   1   6         37.01         33.72         7.96 o
  -8   1   6         55.28         42.76         8.83 o
  -7   1   6         28.31         23.47         4.22 o
  -6   1   6         69.05         74.20         6.49 o
  -5   1   6        415.79        413.41        14.64 o
  -4   1   6       1218.78       1139.88        22.31 o
  -3   1   6          2.41         10.14         1.58 o
  -2   1   6        118.83        165.75         5.97 o
  -1   1   6         73.12         71.20         4.84 o
   0   1   6       2934.54       3062.75        23.47 o
   1   1   6        219.62        233.65         7.49 o
   2   1   6        652.01        658.54        14.01 o
   3   1   6       2291.56       2652.57        40.70 o
   4   1   6       1026.28       1173.43        31.81 o
   5   1   6         52.75         55.29         5.21 o
   6   1   6       1470.69       1410.15        39.83 o
   7   1   6         56.67         51.17         5.16 o
   8   1   6       2382.19       2266.24        33.90 o
   9   1   6        652.44        680.94        38.18 o
  10   1   6        145.46        152.97         8.98 o
 -10   2   6        155.80        145.58        11.26 o
  -9   2   6        162.32        184.57        11.25 o
  -8   2   6         40.10         32.81         5.54 o
  -7   2   6          0.70          2.96         3.49 o
  -6   2   6          3.90          9.14         3.17 o
  -5   2   6          3.06          2.27         1.81 o
  -4   2   6        335.36        377.28        12.52 o
  -3   2   6        653.10        651.56        10.44 o
  -2   2   6        805.00        866.08        12.36 o
  -1   2   6        785.45        848.51        15.59 o
   0   2   6        179.34        115.88         4.71 o
   1   2   6       4028.21       4342.12        57.17 o
   2   2   6       6904.41       7152.61        63.37 o
   3   2   6       2496.25       2628.22        62.70 o
   4   2   6        518.55        621.42        22.53 o
   5   2   6        141.36        119.03        10.89 o
   6   2   6         35.33         41.39         6.94 o
   7   2   6         40.79         49.80         8.02 o
   8   2   6          3.42          9.06         2.94 o
   9   2   6        651.73        660.72        19.59 o
  10   2   6         71.57         75.02         6.17 o
  11   2   6         77.73         60.82         5.88 o
 -10   3   6         15.78         21.41         4.23 o
  -9   3   6         14.11         14.61         3.50 o
  -8   3   6         19.53         23.28         4.75 o
  -7   3   6        213.61        207.04        17.69 o
  -6   3   6         42.96         43.54         5.58 o
  -5   3   6          6.82          7.24         3.26 o
  -4   3   6        721.16        725.68        17.35 o
  -3   3   6         87.94         87.90         4.74 o
  -2   3   6          0.09          0.68         1.71 o
  -1   3   6        164.79        146.77         7.64 o
   0   3   6         98.04         84.31         3.69 o
   1   3   6       1071.41       1071.53        16.40 o
   2   3   6       3506.37       3421.11        33.62 o
   3   3   6        661.51        705.25        21.54 o
   4   3   6         82.78         86.08         8.57 o
   5   3   6        109.57        105.89        10.15 o
   6   3   6        226.46        172.97        13.73 o
   7   3   6          5.57          6.27         3.49 o
   8   3   6        272.43        227.52         9.70 o
   9   3   6        100.09         91.40         7.78 o
  10   3   6        102.36        108.24         6.44 o
  11   3   6         79.66         69.76         6.89 o
  -9   4   6        213.59        229.58        11.84 o
  -8   4   6         26.52         26.14         7.02 o
  -7   4   6          5.15          8.94         4.44 o
  -6   4   6          0.11          0.95         3.28 o
  -5   4   6        330.57        305.39        31.72 o
  -4   4   6        258.91        218.97        10.55 o
  -3   4   6         25.17         27.43         3.69 o
  -2   4   6       1093.78       1132.55        15.03 o
  -1   4   6        177.30        158.56         6.98 o
   0   4   6       2654.58       2719.14        20.98 o
   1   4   6        577.48        565.46         9.79 o
   2   4   6         87.00        102.36         5.65 o
   3   4   6        787.52        850.68        16.66 o
   4   4   6          7.50          3.50         2.84 o
   5   4   6         16.37          7.14         3.41 o
   6   4   6        375.17        356.38        19.58 o
   7   4   6        369.65        363.56        20.64 o
   8   4   6          1.78          0.13         2.49 o
   9   4   6        708.56        689.16        20.40 o
  10   4   6         19.95         13.86         4.42 o
  11   4   6         27.39         14.48         3.42 o
  -9   5   6         19.00         22.14         4.57 o
  -8   5   6        444.90        469.16        18.78 o
  -7   5   6          0.29          0.38         2.77 o
  -6   5   6         60.71         66.09        10.05 o
  -5   5   6        352.73        365.71        17.05 o
  -4   5   6          7.94         13.81         3.20 o
  -3   5   6       1522.84       1807.32        39.77 o
  -2   5   6        187.31        202.40        10.72 o
  -1   5   6         42.24         29.39         3.49 o
   0   5   6         15.06          8.13         1.78 o
   1   5   6        309.06        361.39        10.51 o
   2   5   6        488.97        557.13        13.29 o
   3   5   6       2207.15       2483.83        51.20 o
   4   5   6         18.69         19.78         4.58 o
   5   5   6        324.83        324.77        17.69 o
   6   5   6         16.80          9.01         3.87 o
   7   5   6        131.95        128.06        12.45 o
   8   5   6        989.10       1000.92        25.76 o
   9   5   6        552.58        557.22        26.09 o
  10   5   6          3.45         -4.31         5.68 o
  11   5   6         45.14         36.79         5.69 o
  -9   6   6          2.61          1.64         2.33 o
  -8   6   6         12.65         11.62         3.12 o
  -7   6   6         25.18         15.22         5.80 o
  -6   6   6        103.53        102.32        12.81 o
  -5   6   6        409.83        392.20        24.30 o
  -4   6   6        544.91        593.19        33.84 o
  -3   6   6        669.26        714.98        27.24 o
  -2   6   6          7.23         11.14         3.76 o
  -1   6   6       1018.47       1120.84        20.75 o
   0   6   6         13.94         21.11         2.40 o
   1   6   6       1020.18       1154.04        15.38 o
   2   6   6        143.89        144.69         6.04 o
   3   6   6        171.72        110.34         6.61 o
   4   6   6         18.14          7.40         3.56 o
   5   6   6        107.59        122.63        11.39 o
   6   6   6        425.27        387.90        20.87 o
   7   6   6         97.55         79.12        10.29 o
   8   6   6       1039.99       1011.66        24.79 o
   9   6   6        543.31        497.13        24.59 o
  10   6   6         34.47         21.67         5.15 o
  11   6   6         60.21         65.09         5.87 o
  -8   7   6         75.20         65.18         6.36 o
  -7   7   6          1.51          2.92         2.76 o
  -6   7   6          0.83         -2.30         3.14 o
  -5   7   6        497.16        483.02        27.73 o
  -4   7   6        516.70        476.89        21.42 o
  -3   7   6        150.42        137.21        12.98 o
  -2   7   6          0.43         -1.92         2.85 o
  -1   7   6       1528.51       1650.83        37.58 o
   0   7   6       3099.20       3505.93        36.73 o
   1   7   6        818.67        799.39        18.11 o
   2   7   6        249.92        264.94        10.61 o
   3   7   6         15.12         28.88         3.10 o
   4   7   6        652.39        641.70        25.12 o
   5   7   6       1290.84       1259.25        36.49 o
   6   7   6        285.29        261.24        17.62 o
   7   7   6       2245.95       2221.69        44.75 o
   8   7   6         59.93         52.23         8.68 o
   9   7   6          0.89         -3.68         3.68 o
  10   7   6         84.85         94.41         8.01 o
  11   7   6          9.59         44.50        27.56 o
  -8   8   6          0.76         -1.62         1.95 o
  -7   8   6        108.79        115.05         8.78 o
  -6   8   6         50.55         48.58         6.58 o
  -5   8   6         68.11         33.48         5.64 o
  -4   8   6        103.14         84.18         7.91 o
  -3   8   6          3.39          6.09         3.47 o
  -2   8   6        138.45        147.52        12.31 o
  -1   8   6         57.32         50.81         7.50 o
   0   8   6        601.17        605.58        16.33 o
   1   8   6          5.98          9.69         3.80 o
   2   8   6       1257.22       1259.88        24.52 o
   3   8   6          0.02          1.89         1.62 o
   4   8   6         60.52         73.86         9.24 o
   5   8   6        336.48        386.08        21.05 o
   6   8   6        453.39        444.80        23.27 o
   7   8   6       3087.62       3148.90       117.90 o
   8   8   6         28.03         10.85         4.62 o
   9   8   6          0.02          5.49        13.76 o
  10   8   6         82.64        140.56        39.14 o
  11   8   6          4.20         -1.27         3.49 o
  -7   9   6        764.00        799.83        19.77 o
  -6   9   6          0.93          3.46         3.52 o
  -5   9   6         58.20         63.19         5.74 o
  -4   9   6          9.54          9.57         3.43 o
  -3   9   6         26.47         25.95         4.73 o
  -2   9   6         98.14         78.55         7.02 o
  -1   9   6         68.62         89.45        10.39 o
   0   9   6        291.53        337.49        19.16 o
   1   9   6        106.43        116.21        11.33 o
   2   9   6        364.08        371.14        19.96 o
   3   9   6        159.87        164.95         9.78 o
   4   9   6         77.43         65.59         9.48 o
   5   9   6          0.05          0.62         2.91 o
   6   9   6        233.82        257.34        10.83 o
   7   9   6        433.07        423.20        14.12 o
   8   9   6        157.03        122.27        10.35 o
   9   9   6          0.49          2.10         3.47 o
  10   9   6          6.24         15.89         5.92 o
  11   9   6          3.21          4.58         3.56 o
  -6  10   6        776.21        723.05        18.78 o
  -5  10   6        193.41        203.05         9.13 o
  -4  10   6         15.50         15.32         3.58 o
  -3  10   6         15.54         14.27         5.17 o
  -2  10   6         16.12         14.74         4.00 o
  -1  10   6         36.82         46.64         5.86 o
   0  10   6        102.46        110.04        11.77 o
   1  10   6        528.21        563.84        26.01 o
   2  10   6        429.56        487.26        24.09 o
   3  10   6          0.17         -3.61         4.40 o
   4  10   6         34.05         23.46         6.21 o
   5  10   6        361.49        367.12        15.49 o
   6  10   6         10.68          6.69         3.17 o
   7  10   6         29.00         40.65         4.81 o
   8  10   6         37.31         27.58         5.32 o
   9  10   6         30.93         26.02         4.81 o
  10  10   6          5.06         13.56         5.13 o
  -5  11   6        205.47        159.25        12.00 o
  -4  11   6          0.93          2.38         3.95 o
  -3  11   6         81.41         92.44        11.77 o
  -2  11   6          6.53          0.79         3.77 o
  -1  11   6        399.65        405.83        18.66 o
   0  11   6        186.56        192.45        11.84 o
   1  11   6         13.62         18.29         4.09 o
   2  11   6         70.00         66.59         6.51 o
   3  11   6         16.86         21.75         4.61 o
   4  11   6          3.80         -0.58         2.26 o
   5  11   6          5.04          2.02         2.65 o
   6  11   6          1.88          0.29         2.71 o
   7  11   6          1.49          1.62         2.45 o
   8  11   6        147.83        158.73        24.22 o
   9  11   6          3.00          2.76         2.61 o
  -5  12   6         34.55         29.69         4.49 o
  -4  12   6          0.51         -2.66         3.35 o
  -3  12   6         31.36         39.69         7.80 o
  -2  12   6          6.16          8.37         5.32 o
  -1  12   6        520.17        575.44        20.22 o
   0  12   6         58.66         69.44         7.34 o
   1  12   6        124.99        129.27         9.84 o
   2  12   6        122.17        139.06        11.63 o
   3  12   6         50.14         49.12         8.93 o
   4  12   6         22.42         21.03         4.07 o
   5  12   6         17.93         16.18         4.92 o
   6  12   6          1.74         -2.49         5.23 o
   7  12   6        243.67        213.84        18.71 o
   8  12   6         12.33          5.62         4.02 o
   9  12   6         19.63         19.54         5.48 o
  10  12   6         57.97         44.22        18.90 o
  -4  13   6         23.68         19.72         4.04 o
  -3  13   6        184.48        209.86        14.39 o
  -2  13   6         50.00         37.39         5.92 o
  -1  13   6        234.61        241.42        12.15 o
   0  13   6         14.77         15.50         4.06 o
   1  13   6         17.43         14.34         3.95 o
   2  13   6         10.36         13.92         3.61 o
   3  13   6          8.02         10.52         5.62 o
   4  13   6         22.73         14.10         3.79 o
   5  13   6         19.74         17.95         3.86 o
   6  13   6         24.77         26.35         6.74 o
   7  13   6         38.05         27.48         7.00 o
   8  13   6         16.94          7.96         4.38 o
   9  13   6          2.52          7.72         3.89 o
  -3  14   6         29.15         27.58         4.39 o
  -2  14   6         77.58         66.29         8.02 o
  -1  14   6          7.40          6.57         5.38 o
   0  14   6          7.51          7.40         4.18 o
   1  14   6         36.65         29.92         6.15 o
   2  14   6        133.66        124.89        13.41 o
   3  14   6        229.59        217.01        17.42 o
   4  14   6        322.25        291.52        19.41 o
   5  14   6         34.63         33.61         4.74 o
   6  14   6         12.63         15.95         5.39 o
   7  14   6         30.54         26.20         6.06 o
   8  14   6         11.20         11.15         3.96 o
   9  14   6          0.01         -1.31         2.89 o
  -1  15   6          6.43          5.52         1.72 o
   0  15   6        288.10        298.14        10.78 o
   1  15   6         31.82         31.66         4.12 o
   2  15   6         15.41         16.35         5.19 o
   3  15   6         54.93         48.69         7.52 o
   4  15   6         32.31         25.62         5.32 o
   5  15   6          4.77          9.71         3.73 o
   6  15   6          4.12          2.35         2.64 o
   7  15   6         14.67          9.05         3.54 o
   1  16   6          9.23          8.34         2.94 o
   2  16   6         24.96         18.44         3.98 o
   3  16   6         10.57          4.12         2.41 o
   4  16   6          0.02         -2.29         2.79 o
  -3 -12   7         14.83         20.91         3.73 o
  -2 -12   7          0.75          3.38         2.34 o
  -6 -11   7          3.44          4.29         1.74 o
  -5 -11   7         91.12        106.48         6.18 o
  -4 -11   7          4.46          6.60         2.27 o
  -3 -11   7        179.06        169.06        12.17 o
  -2 -11   7          4.37          6.73         3.52 o
  -1 -11   7         11.85          7.20         3.49 o
   0 -11   7         21.72         45.53         6.25 o
   1 -11   7         10.62          9.89         2.83 o
  -7 -10   7          5.01          1.09         1.83 o
  -6 -10   7         50.11         54.03         5.46 o
  -5 -10   7         39.06         36.08         4.73 o
  -4 -10   7         14.77         13.33         3.60 o
  -3 -10   7          4.40          3.80         1.93 o
  -2 -10   7          5.66          4.23         2.35 o
  -1 -10   7        122.48        112.64        12.03 o
   0 -10   7         17.29         12.49         5.23 o
   1 -10   7          1.73         -0.02         3.56 o
   2 -10   7        107.54         94.95         9.37 o
  -8  -9   7          8.55          7.58         3.29 o
  -7  -9   7         10.72          4.77         2.73 o
  -6  -9   7         18.43         17.13         5.94 o
  -5  -9   7        123.85        133.91         9.26 o
  -4  -9   7         44.03         34.88         5.12 o
  -3  -9   7         88.45         78.29         7.78 o
  -2  -9   7          5.23          5.97         3.65 o
  -1  -9   7        291.50        320.15        16.18 o
   0  -9   7          0.05         -1.61         2.65 o
   1  -9   7        111.55        126.53         8.79 o
   2  -9   7        286.33        301.89        15.04 o
   3  -9   7        639.28        760.90        25.63 o
   4  -9   7        241.73        311.65        14.42 o
  -9  -8   7         44.04         59.63         6.58 o
  -8  -8   7         26.28         27.55         5.72 o
  -7  -8   7          2.86          1.95         2.32 o
  -6  -8   7         44.26         23.09         6.94 o
  -5  -8   7        441.21        446.03        17.34 o
  -4  -8   7        525.23        459.27        18.31 o
  -3  -8   7        520.76        491.42        19.41 o
  -2  -8   7         77.95         59.02         7.03 o
  -1  -8   7        296.60        301.50        13.07 o
   0  -8   7         65.34         58.82         6.78 o
   1  -8   7        111.62        118.97         7.47 o
   2  -8   7          1.29          2.51         2.14 o
   3  -8   7          0.01         -1.92         4.02 o
   4  -8   7        149.97        167.76        13.29 o
   5  -8   7         14.89         24.33         4.88 o
  -9  -7   7          1.33          1.87         3.13 o
  -8  -7   7         17.16         22.01         5.85 o
  -7  -7   7          3.61         10.18         3.17 o
  -6  -7   7        142.46        151.67        15.51 o
  -5  -7   7         16.87         26.22         5.56 o
  -4  -7   7        275.85        250.50        13.61 o
  -3  -7   7         51.13         54.70         6.66 o
  -2  -7   7        173.55        152.87        11.03 o
  -1  -7   7        116.36        122.16         7.71 o
   0  -7   7         45.29         39.83         4.51 o
   1  -7   7         15.60          7.95         2.56 o
   2  -7   7        121.59        122.80         7.85 o
   3  -7   7         79.62         94.21         6.78 o
   4  -7   7         23.64         30.34         7.51 o
   5  -7   7          0.07          0.84         3.98 o
   6  -7   7         13.56         12.55         3.75 o
 -10  -6   7         59.55         78.79         7.20 o
  -9  -6   7         27.01         32.45         6.24 o
  -8  -6   7          0.04          6.37         4.29 o
  -7  -6   7         64.94         51.95         9.51 o
  -6  -6   7          7.66          5.73         4.67 o
  -5  -6   7         31.36         33.86         5.37 o
  -4  -6   7          3.41          2.44         2.79 o
  -3  -6   7         16.71         18.11         3.64 o
  -2  -6   7        763.35        747.50        30.81 o
  -1  -6   7        157.21        140.44        13.78 o
   0  -6   7       1354.09       1400.44        23.74 o
   1  -6   7        328.54        343.66        12.43 o
   2  -6   7        117.81        143.88        10.13 o
   3  -6   7        393.58        390.45        13.59 o
   4  -6   7        117.80        109.57         9.30 o
   5  -6   7         26.28         24.53         7.00 o
   6  -6   7         11.77         11.93         3.00 o
   7  -6   7        157.50        149.29         7.47 o
 -10  -5   7          1.82          0.74         2.50 o
  -9  -5   7        142.40        156.01         9.55 o
  -8  -5   7         33.65         31.62         4.74 o
  -7  -5   7        654.51        636.76        23.71 o
  -6  -5   7       2146.03       2182.98        95.94 o
  -5  -5   7         69.57         63.39         5.45 o
  -4  -5   7        837.34        846.41        22.07 o
  -3  -5   7         15.90         12.96         4.23 o
  -2  -5   7         43.37         31.47         6.42 o
  -1  -5   7        432.32        434.78        22.76 o
   0  -5   7         50.71         33.25         4.44 o
   1  -5   7        609.85        614.96        19.09 o
   2  -5   7        193.22        180.28        15.20 o
   3  -5   7         21.27         12.33         2.64 o
   4  -5   7         74.34         71.51         7.91 o
   5  -5   7          1.00          6.13         5.02 o
   6  -5   7          3.39          0.50         3.54 o
   7  -5   7        206.30        222.63        10.34 o
   8  -5   7         59.29         72.66         3.88 o
 -10  -4   7          6.72          6.57         3.65 o
  -9  -4   7          0.69         -1.52         2.42 o
  -8  -4   7          9.49          1.14         2.54 o
  -7  -4   7        343.65        320.50        15.62 o
  -6  -4   7        561.86        600.89        16.57 o
  -5  -4   7        823.39        714.65        30.39 o
  -4  -4   7          2.84          1.99         2.20 o
  -3  -4   7         78.11         89.83         9.99 o
  -2  -4   7          1.00         -1.56         2.64 o
  -1  -4   7          9.19          3.42         1.85 o
   0  -4   7         74.41         79.40         6.69 o
   1  -4   7          4.81          8.05         2.68 o
   2  -4   7         27.29         27.00         4.09 o
   3  -4   7         21.00         18.97         5.18 o
   4  -4   7         11.87          9.09         3.09 o
   5  -4   7          6.38          8.28         2.95 o
   6  -4   7        164.90        190.55        16.35 o
   7  -4   7         12.06          8.40         3.04 o
   8  -4   7         19.28         17.11         3.10 o
 -10  -3   7         70.52         68.58         9.15 o
  -9  -3   7        188.80        193.31        11.25 o
  -8  -3   7        464.00        480.89        18.84 o
  -7  -3   7         15.70         12.43         2.96 o
  -6  -3   7        169.88        176.18         9.03 o
  -5  -3   7         22.18         19.10         3.80 o
  -4  -3   7         51.20         42.02         4.91 o
  -3  -3   7         18.12         22.12         5.10 o
  -2  -3   7         41.48         37.16         6.40 o
  -1  -3   7        625.49        674.07        17.34 o
   0  -3   7         10.11         21.14         5.03 o
   1  -3   7        143.02        131.87         8.12 o
   2  -3   7          5.43          1.02         2.16 o
   3  -3   7         92.09         87.35        10.30 o
   4  -3   7         24.16         16.23         5.18 o
   5  -3   7        293.95        255.07        11.52 o
   6  -3   7        111.30        116.78        14.67 o
   7  -3   7         19.57         18.51         4.03 o
   8  -3   7         75.72         85.27         6.83 o
   9  -3   7        281.52        322.99         9.71 o
 -10  -2   7         56.44         71.16         9.35 o
  -9  -2   7          0.22          1.01         2.38 o
  -8  -2   7        450.32        467.77        18.48 o
  -7  -2   7       1590.77       1645.56        34.81 o
  -6  -2   7         16.67         20.30         4.06 o
  -5  -2   7          0.13          3.50         2.35 o
  -4  -2   7        365.67        363.35        13.50 o
  -3  -2   7       3483.33       3660.69        56.87 o
  -2  -2   7       1393.08       1488.96        36.50 o
  -1  -2   7        254.72        188.57        13.12 o
   0  -2   7        567.25        653.45        24.16 o
   1  -2   7         47.11         35.84         5.89 o
   2  -2   7          5.35          8.20         2.51 o
   3  -2   7        264.08        251.58        16.29 o
   4  -2   7        682.45        602.11        26.22 o
   5  -2   7         48.71         42.43         4.71 o
   6  -2   7        221.90        202.18        12.71 o
   7  -2   7        133.33        129.18        15.76 o
   8  -2   7        111.12        117.92         8.32 o
   9  -2   7         77.30         84.42         9.11 o
 -10  -1   7         40.61         53.27         8.26 o
  -9  -1   7         62.88         49.21         9.26 o
  -8  -1   7        367.83        351.51        15.93 o
  -7  -1   7         72.90         56.20         6.79 o
  -6  -1   7        546.04        500.38        26.09 o
  -5  -1   7        120.21        136.37        11.28 o
  -4  -1   7       1193.19       1326.70        89.19 o
  -3  -1   7        120.82        143.62        11.21 o
  -2  -1   7        974.47       1330.98        33.04 o
  -1  -1   7        344.71        374.90        17.57 o
   0  -1   7        746.45        799.54        25.58 o
   1  -1   7        402.56        461.33        19.52 o
   2  -1   7        492.86        465.94        19.38 o
   3  -1   7         21.00          7.41         2.63 o
   4  -1   7        247.94        238.82        15.64 o
   5  -1   7         41.81         42.65         5.22 o
   6  -1   7          8.23          6.12         2.76 o
   7  -1   7         54.55         50.42         6.91 o
   8  -1   7          2.06          4.01         3.96 o
   9  -1   7        130.44        140.43        12.47 o
  10  -1   7          0.37         -0.43         2.33 o
 -10   0   7         29.60         34.11         6.59 o
  -9   0   7         46.59         50.21         8.89 o
  -8   0   7         15.44         20.58         4.41 o
  -7   0   7         36.01         41.20         6.01 o
  -6   0   7          6.74          2.27         3.60 o
  -5   0   7         81.75         63.78         9.02 o
  -4   0   7       3155.51       3430.92       135.89 o
  -3   0   7        232.12        227.56        13.52 o
  -2   0   7        188.48        195.45        12.72 o
  -1   0   7          2.78          3.62         2.87 o
   0   0   7         71.26         60.22         7.22 o
   1   0   7        947.79        965.14        26.82 o
   2   0   7          7.94         17.88         4.13 o
   3   0   7        462.91        466.19        13.52 o
   4   0   7          8.07         11.93         2.74 o
   5   0   7         66.81         70.82         6.46 o
   6   0   7        115.68        129.55         9.72 o
   7   0   7        395.39        346.69        13.03 o
   8   0   7        270.23        282.10        19.64 o
   9   0   7          0.11         -0.35         4.08 o
  10   0   7         43.33         44.42         6.18 o
 -10   1   7        221.14        243.42        15.23 o
  -9   1   7         17.97         19.69         5.94 o
  -8   1   7         17.80         19.58         6.95 o
  -7   1   7        411.42        430.60        27.23 o
  -6   1   7        143.97        182.70        14.12 o
  -5   1   7         34.65         39.87         5.08 o
  -4   1   7        636.76        747.54        19.15 o
  -3   1   7        153.42        174.01         8.80 o
  -2   1   7       1467.52       1482.17        35.72 o
  -1   1   7       1140.63       1138.72        20.02 o
   0   1   7        280.44        252.97         7.49 o
   1   1   7        597.97        658.13        16.53 o
   2   1   7       1888.58       2133.76        27.19 o
   3   1   7        748.52        679.47        15.83 o
   4   1   7        168.96        156.53        12.54 o
   5   1   7          7.54         13.59         3.09 o
   6   1   7         51.51         42.79         7.71 o
   7   1   7        271.52        242.41        10.80 o
   8   1   7        892.13        906.11        34.90 o
   9   1   7        380.27        389.56        21.78 o
  10   1   7          7.77          3.86         3.27 o
 -10   2   7          5.04         10.79         3.36 o
  -9   2   7          1.76          2.21         2.74 o
  -8   2   7         38.45         40.03         8.09 o
  -7   2   7         59.01         51.47         9.76 o
  -6   2   7         53.97         39.70         5.63 o
  -5   2   7        226.30        234.93        11.63 o
  -4   2   7       1091.83       1185.81        24.22 o
  -3   2   7        400.31        428.10        12.09 o
  -2   2   7       3195.43       3407.03        35.10 o
  -1   2   7        283.49        221.80        12.42 o
   0   2   7         90.54         87.48         4.79 o
   1   2   7       6170.38       6402.66        75.01 o
   2   2   7       2841.87       3265.70        32.91 o
   3   2   7         22.60         29.21         3.44 o
   4   2   7         74.64         78.95         8.54 o
   5   2   7          8.37          4.65         3.36 o
   6   2   7        511.90        472.29        23.83 o
   7   2   7       1454.69       1433.34        25.45 o
   8   2   7       1638.88       1480.58        44.48 o
   9   2   7        123.51        122.62        14.34 o
  10   2   7         44.33         50.94         4.84 o
  -9   3   7          5.35          5.20         2.74 o
  -8   3   7         59.16         61.07         7.09 o
  -7   3   7         65.25         68.66        10.58 o
  -6   3   7        173.29        173.61        11.22 o
  -5   3   7        999.62       1079.38        28.35 o
  -4   3   7        232.02        216.90         9.15 o
  -3   3   7        146.89        178.07         6.17 o
  -2   3   7        203.60        245.18         9.81 o
  -1   3   7        650.62        573.09        14.12 o
   0   3   7        737.83        805.98        23.30 o
   1   3   7        193.56        282.13        26.67 o
   2   3   7        763.59        753.57        22.50 o
   3   3   7       1311.25       1536.71        36.92 o
   4   3   7          2.67          6.31         3.02 o
   5   3   7         20.11         19.03         4.96 o
   6   3   7         13.69         13.92         5.09 o
   7   3   7          0.08          0.44         2.77 o
   8   3   7        447.09        414.36        13.08 o
   9   3   7         58.37         52.92         5.88 o
  10   3   7         11.22          8.19         2.66 o
  11   3   7          3.23         -3.56         3.56 o
  -9   4   7         73.26         83.63         6.87 o
  -8   4   7         46.52         54.87         9.56 o
  -7   4   7          3.11          0.38         4.31 o
  -6   4   7        238.13        263.95        19.94 o
  -5   4   7        200.78        190.67        12.97 o
  -4   4   7         43.27         41.37         5.35 o
  -3   4   7         76.78         78.69         5.99 o
  -2   4   7         58.04         36.79         3.87 o
  -1   4   7         42.80         50.76         4.65 o
   0   4   7       3339.24       3130.15        29.42 o
   1   4   7        812.36        853.37        16.15 o
   2   4   7       5459.64       5730.67        93.36 o
   3   4   7          4.53          4.89         3.07 o
   4   4   7        983.60        919.68        28.38 o
   5   4   7        247.60        233.98        15.57 o
   6   4   7         28.71         32.03         6.33 o
   7   4   7        831.05        803.95        22.35 o
   8   4   7        127.84        114.48         7.07 o
   9   4   7        171.47        169.46        10.13 o
  10   4   7        248.96        288.25        21.82 o
  11   4   7        175.35        175.53        10.26 o
  -9   5   7         21.46         20.36         4.25 o
  -8   5   7          1.60         -0.39         3.47 o
  -7   5   7         90.48         77.79         8.03 o
  -6   5   7         52.66         43.79         8.55 o
  -5   5   7         93.58         89.81         6.35 o
  -4   5   7         19.42         16.37         3.43 o
  -3   5   7        622.28        625.77        43.32 o
  -2   5   7         42.43         59.27         5.17 o
  -1   5   7         59.50         91.93         5.97 o
   0   5   7        812.75        801.69        12.86 o
   1   5   7        334.23        414.33         9.38 o
   2   5   7        279.84        250.15         9.51 o
   3   5   7        348.09        338.53        11.49 o
   4   5   7        248.66        230.09        14.56 o
   5   5   7          4.48          2.63         2.61 o
   6   5   7        164.47        143.64        13.15 o
   7   5   7         20.76         10.16         3.19 o
   8   5   7        749.65        726.52        17.31 o
   9   5   7          8.51         10.32         2.97 o
  10   5   7          9.60          1.50         6.37 o
  11   5   7          3.87          1.30         2.26 o
  -9   6   7         99.44        114.44         6.70 o
  -8   6   7          3.80          1.76         2.38 o
  -7   6   7          8.64          4.91         4.41 o
  -6   6   7          1.25          2.79         3.56 o
  -5   6   7        214.46        187.68        17.61 o
  -4   6   7        238.23        238.36        12.11 o
  -3   6   7         54.51         37.72         4.89 o
  -2   6   7        226.97        226.34        10.24 o
  -1   6   7         39.71         38.40         7.41 o
   0   6   7         43.71         38.24         3.17 o
   1   6   7       5439.51       6042.34        43.77 o
   2   6   7          7.35         39.43        15.14 o
   3   6   7        304.14        318.48        11.43 o
   4   6   7         41.83         41.51         6.89 o
   5   6   7         15.23         12.85         4.60 o
   6   6   7        535.07        503.37        24.36 o
   7   6   7        210.24        203.69         9.03 o
   8   6   7        230.13        240.18        10.05 o
   9   6   7         14.64          3.58         6.02 o
  10   6   7          0.23          0.99         6.59 o
  11   6   7          0.06         11.97        14.11 o
  -8   7   7         18.54         19.88         3.57 o
  -7   7   7         15.16         22.03         4.74 o
  -6   7   7         32.37         25.25         6.97 o
  -5   7   7         37.14         29.99         6.93 o
  -4   7   7         93.77         88.26        11.70 o
  -3   7   7         16.92         24.01         5.41 o
  -2   7   7         46.09         34.48         5.92 o
  -1   7   7         28.83         32.94         4.13 o
   0   7   7        611.81        792.46        18.24 o
   1   7   7        155.26        206.97         9.55 o
   2   7   7        367.94        371.70        10.47 o
   3   7   7          2.12          1.57         1.82 o
   4   7   7         15.29          4.89         3.20 o
   5   7   7          1.69         -1.42         3.15 o
   6   7   7        363.49        309.65        19.39 o
   7   7   7        981.34        983.26        21.67 o
   8   7   7        229.39        217.78        14.26 o
   9   7   7        288.51        299.49        18.70 o
  10   7   7         11.03         16.29         8.03 o
  11   7   7          0.88         57.81        45.28 o
  -8   8   7         61.04         80.00         5.83 o
  -7   8   7        363.09        383.71        15.50 o
  -6   8   7        111.38        105.89        13.00 o
  -5   8   7         12.74         16.87         6.18 o
  -4   8   7         42.02         49.66        10.59 o
  -3   8   7          4.57          2.56         2.14 o
  -2   8   7         50.19         45.86         5.15 o
  -1   8   7        673.07        734.72        21.72 o
   0   8   7         16.56         15.51         4.99 o
   1   8   7         82.56         89.05         6.73 o
   2   8   7        105.21        113.47         7.74 o
   3   8   7        642.68        612.70        23.21 o
   4   8   7          9.82          8.51         4.20 o
   5   8   7       1834.74       1834.06        46.57 o
   6   8   7       1287.16       1205.56        39.09 o
   7   8   7        871.42        812.13        22.67 o
   8   8   7        434.70        453.32        23.58 o
   9   8   7        610.32        669.04        39.82 o
  10   8   7         32.68         98.83        53.17 o
  11   8   7          3.97          3.10         2.96 o
  -7   9   7        199.38        187.93         9.54 o
  -6   9   7          0.23          0.56         2.44 o
  -5   9   7         28.22         26.72         4.87 o
  -4   9   7         20.02         24.03         4.59 o
  -3   9   7        242.70        222.28        12.88 o
  -2   9   7        102.07        125.65         7.46 o
  -1   9   7        478.26        491.78        20.10 o
   0   9   7        135.21        147.73        13.13 o
   1   9   7       1207.72       1294.87        38.10 o
   2   9   7        683.51        708.84        26.41 o
   3   9   7        263.73        301.89        13.28 o
   4   9   7         15.88         10.33         4.55 o
   5   9   7       2041.59       2133.14        52.46 o
   6   9   7        236.82        260.68        12.95 o
   7   9   7       1109.01       1151.69        27.08 o
   8   9   7         85.55         58.92         7.58 o
   9   9   7         19.90         18.62         4.04 o
  10   9   7          5.85          3.62         3.30 o
  11   9   7         46.81         67.35         8.24 o
  -6  10   7        310.25        302.50        12.05 o
  -5  10   7        191.97        192.21         8.77 o
  -4  10   7         10.02          9.85         3.02 o
  -3  10   7         43.54         37.79         5.61 o
  -2  10   7         38.96         47.43         6.16 o
  -1  10   7         14.98         10.07         3.30 o
   0  10   7        242.58        275.18        13.24 o
   1  10   7        410.81        426.19        22.89 o
   2  10   7         81.48         69.90         9.45 o
   3  10   7          0.08         -0.51         3.20 o
   4  10   7         17.88         11.94         3.72 o
   5  10   7        113.50        103.04         8.41 o
   6  10   7        188.02        183.19        11.32 o
   7  10   7        616.69        671.92        21.77 o
   8  10   7        254.81        267.10        21.67 o
   9  10   7          1.10          4.55         2.69 o
  10  10   7         39.96         33.04         6.97 o
  -5  11   7         68.10         55.06         4.94 o
  -4  11   7         18.13         14.54         4.50 o
  -3  11   7         10.18          3.64         4.85 o
  -2  11   7         44.33         43.08         8.68 o
  -1  11   7         43.99         44.16         5.95 o
   0  11   7          0.07         -0.37         2.72 o
   1  11   7        347.38        352.85        23.90 o
   2  11   7         20.03         15.48         5.59 o
   3  11   7        481.46        539.62        30.05 o
   4  11   7         82.65         65.51         9.78 o
   5  11   7         87.71         76.48        10.73 o
   6  11   7        206.92        235.18        13.30 o
   7  11   7         81.38         75.12         6.81 o
   8  11   7        117.92        142.26        10.53 o
   9  11   7          1.13          2.89         3.47 o
  10  11   7         61.28         18.06         7.99 o
  -4  12   7          0.83         -1.69         3.20 o
  -3  12   7         15.85         14.95         5.14 o
  -2  12   7         17.32         16.15         5.68 o
  -1  12   7         57.09         58.77         6.70 o
   0  12   7        200.74        206.75        12.37 o
   1  12   7          1.06          3.52         2.80 o
   2  12   7        529.17        583.85        23.52 o
   3  12   7          3.54          2.90         4.27 o
   4  12   7        441.97        450.90        18.54 o
   5  12   7         78.41         70.24         7.42 o
   6  12   7        606.18        612.05        31.76 o
   7  12   7        233.36        228.85        19.02 o
   8  12   7          5.53          6.31         4.46 o
   9  12   7        147.25        104.88        47.87 o
  10  12   7          3.84          8.91         2.76 o
  -4  13   7          8.20          4.61         2.84 o
  -3  13   7          6.65          4.57         3.37 o
  -2  13   7        227.29        246.52        11.29 o
  -1  13   7        107.19         84.02        10.85 o
   0  13   7        198.97        201.71        14.97 o
   1  13   7         14.54         18.15         4.01 o
   2  13   7          1.20          2.23         2.64 o
   3  13   7         18.21         14.92         5.39 o
   4  13   7         65.28         74.16         7.43 o
   5  13   7         72.13         88.29         8.12 o
   6  13   7         13.08          7.12         4.82 o
   7  13   7         37.53         30.26         7.37 o
   8  13   7          0.26          3.67         3.74 o
   9  13   7         17.97         15.13         4.58 o
  -3  14   7         44.09         41.40         5.09 o
  -2  14   7         21.88         16.45         4.46 o
  -1  14   7         12.27         10.56         3.12 o
   0  14   7        101.08         96.16         7.54 o
   1  14   7         12.98          9.67         3.45 o
   2  14   7         54.54         60.49         6.27 o
   3  14   7         22.06         21.48         6.21 o
   4  14   7         30.25         17.31         5.22 o
   5  14   7        159.38        156.15         9.79 o
   6  14   7         82.78         76.28        10.27 o
   7  14   7         64.40         59.61         8.76 o
   8  14   7          5.76          2.30         2.98 o
   9  14   7         50.88         62.05         6.61 o
  -1  15   7          0.49          0.72         2.50 o
   0  15   7         13.71         12.37         2.69 o
   1  15   7         27.00         21.41         3.48 o
   2  15   7         26.74         30.78         6.23 o
   3  15   7         97.19         97.61         9.99 o
   4  15   7         15.37          5.88         3.71 o
   5  15   7         53.77         63.41         7.89 o
   6  15   7         84.32         93.55         9.58 o
   7  15   7         30.12         35.56         5.67 o
   1  16   7        120.66        135.84         8.98 o
   2  16   7          9.86          9.97         3.37 o
   3  16   7        121.08        111.53         8.81 o
   4  16   7        146.26        137.66         9.05 o
  -4 -11   8         21.74         22.59         3.93 o
  -3 -11   8         74.84         83.60         7.67 o
  -2 -11   8          5.06          8.97         3.39 o
  -1 -11   8         39.71         48.46         5.80 o
  -6 -10   8          0.25         -2.20         2.80 o
  -5 -10   8          0.12          0.43         1.84 o
  -4 -10   8          0.57          0.36         2.28 o
  -3 -10   8         39.39         37.95         6.49 o
  -2 -10   8         38.96         34.63         6.77 o
  -1 -10   8          5.96          9.80         4.39 o
   0 -10   8         18.57         22.11         4.75 o
   1 -10   8          0.04         -2.75         2.75 o
  -8  -9   8          9.34         17.59         3.52 o
  -7  -9   8         32.28         31.59         5.29 o
  -6  -9   8         86.77         84.86        10.28 o
  -5  -9   8        126.44        118.82         8.12 o
  -4  -9   8          8.44          0.39         3.20 o
  -3  -9   8         36.91         41.74         5.56 o
  -2  -9   8         22.30         22.57         3.56 o
  -1  -9   8         23.69         15.68         5.54 o
   0  -9   8        103.33        105.88         7.78 o
   1  -9   8        154.08        162.45         8.90 o
   2  -9   8         61.39         67.05         7.82 o
   3  -9   8        397.78        438.77        17.37 o
  -8  -8   8         33.24         47.95         6.52 o
  -7  -8   8          1.49          1.11         2.09 o
  -6  -8   8        113.89        103.47        12.10 o
  -5  -8   8          1.61          1.31         4.01 o
  -4  -8   8        258.18        221.67        12.49 o
  -3  -8   8        261.53        236.19        14.89 o
  -2  -8   8         19.49         16.33         4.21 o
  -1  -8   8         16.12         12.46         3.07 o
   0  -8   8         89.29         97.16         8.15 o
   1  -8   8          8.53          8.48         6.16 o
   2  -8   8        279.47        329.07        19.65 o
   3  -8   8        166.67        189.87        14.08 o
   4  -8   8        356.84        398.81        18.41 o
   5  -8   8          7.10         12.47         3.24 o
  -9  -7   8         25.04         23.44         4.38 o
  -8  -7   8          3.85          4.55         3.50 o
  -7  -7   8         53.25         43.19         5.40 o
  -6  -7   8          6.77          8.37         4.84 o
  -5  -7   8         92.40         65.03         6.96 o
  -4  -7   8         68.99         48.73         6.31 o
  -3  -7   8         58.35         50.03         5.15 o
  -2  -7   8         44.87         41.32         4.67 o
  -1  -7   8         65.62         60.58         5.66 o
   0  -7   8         82.83         81.45         7.83 o
   1  -7   8        481.61        481.66        18.23 o
   2  -7   8        315.22        338.98        15.24 o
   3  -7   8         11.37          4.37         4.58 o
   4  -7   8          1.88          7.44         4.24 o
   5  -7   8         14.38         11.36         4.04 o
   6  -7   8         18.91         11.85         3.34 o
  -9  -6   8          2.49          6.69         3.24 o
  -8  -6   8        160.06        183.50        14.15 o
  -7  -6   8         18.56         17.95         5.86 o
  -6  -6   8        122.46        142.37        14.92 o
  -5  -6   8        271.48        261.53        13.46 o
  -4  -6   8        228.51        210.94        12.41 o
  -3  -6   8         63.01         44.68         4.12 o
  -2  -6   8         65.56         58.13         5.40 o
  -1  -6   8        218.40        203.01         9.72 o
   0  -6   8         42.38         46.98         4.97 o
   1  -6   8         68.63         68.75         7.23 o
   2  -6   8        966.26        898.49        24.95 o
   3  -6   8        409.82        384.27        23.24 o
   4  -6   8          0.36         -0.57         3.67 o
   5  -6   8         48.98         57.16         5.88 o
   6  -6   8          1.84          4.00         6.09 o
   7  -6   8        429.20        501.83        16.04 o
  -9  -5   8          7.17          8.71         5.53 o
  -8  -5   8         63.45         68.69        13.63 o
  -7  -5   8        852.85        917.88        25.11 o
  -6  -5   8         19.60         19.98         4.42 o
  -5  -5   8        327.01        277.58        11.13 o
  -4  -5   8        197.88        142.87         8.12 o
  -3  -5   8         58.41         58.53         4.45 o
  -2  -5   8         51.35         52.66         8.61 o
  -1  -5   8        524.07        432.07        23.76 o
   0  -5   8          3.96         -0.38         3.64 o
   1  -5   8        739.73        673.91        14.68 o
   2  -5   8        144.88        142.96         8.35 o
   3  -5   8        184.44        155.18        10.34 o
   4  -5   8          6.00         10.55         6.08 o
   5  -5   8         34.46         49.35         9.08 o
   6  -5   8         99.11        131.22         8.40 o
   7  -5   8         33.73         40.49         3.49 o
 -10  -4   8         11.85         10.15         4.00 o
  -9  -4   8          9.50          7.68         2.65 o
  -8  -4   8         20.72         17.56         4.12 o
  -7  -4   8         27.02         20.61         4.94 o
  -6  -4   8        135.65        118.85         9.67 o
  -5  -4   8          0.09          1.09         2.11 o
  -4  -4   8        137.48        118.37        12.75 o
  -3  -4   8         98.97         93.62        10.78 o
  -2  -4   8          6.69          7.78         3.81 o
  -1  -4   8        314.15        341.23        13.64 o
   0  -4   8       2417.25       2326.77        36.44 o
   1  -4   8         32.76         16.03         3.52 o
   2  -4   8       1926.78       1829.64        33.18 o
   3  -4   8         26.77         19.73         3.11 o
   4  -4   8         21.26         25.84         6.96 o
   5  -4   8        381.08        417.39        24.31 o
   6  -4   8        475.68        513.01        17.63 o
   7  -4   8          1.64          3.10         3.60 o
   8  -4   8        136.68        156.06         5.91 o
 -10  -3   8          0.09          2.02         2.71 o
  -9  -3   8        232.42        222.81        13.23 o
  -8  -3   8        438.67        385.11        16.38 o
  -7  -3   8         13.92         13.95         4.18 o
  -6  -3   8        589.97        548.59        20.74 o
  -5  -3   8          9.73          6.72         3.93 o
  -4  -3   8        148.69        126.30        13.10 o
  -3  -3   8        188.62        197.96        14.77 o
  -2  -3   8         34.16         44.43         7.30 o
  -1  -3   8        405.71        397.23        21.88 o
   0  -3   8        391.95        362.67        13.89 o
   1  -3   8        170.63        177.58        12.08 o
   2  -3   8        127.49        120.77         8.32 o
   3  -3   8        420.75        452.24        23.57 o
   4  -3   8         34.13         39.08         7.89 o
   5  -3   8         58.97         45.43         6.10 o
   6  -3   8        171.69        166.41        10.63 o
   7  -3   8        164.64        156.27         9.58 o
   8  -3   8        117.07        127.81         7.47 o
   9  -3   8          0.01         -1.29         1.54 o
 -10  -2   8         38.51         40.67         6.72 o
  -9  -2   8         82.32         71.39         7.15 o
  -8  -2   8       1093.75       1134.84        28.09 o
  -7  -2   8          0.07          3.81         3.19 o
  -6  -2   8         98.55         97.10         7.03 o
  -5  -2   8        482.82        520.20        26.32 o
  -4  -2   8         14.88         12.62         4.65 o
  -3  -2   8         48.15         39.05         6.80 o
  -2  -2   8        244.21        285.97        17.11 o
  -1  -2   8          4.22         11.58         4.77 o
   0  -2   8        324.55        312.60        18.03 o
   1  -2   8         73.22         69.43         8.64 o
   2  -2   8          6.17         11.90         6.76 o
   3  -2   8          0.23          0.57         3.07 o
   4  -2   8          5.93          1.21         2.29 o
   5  -2   8         64.12         63.73         7.09 o
   6  -2   8        126.96        119.04         9.07 o
   7  -2   8         68.80         70.48         6.91 o
   8  -2   8          8.81          7.02         2.44 o
   9  -2   8          0.95          0.27         2.58 o
 -10  -1   8         76.84         88.49         9.48 o
  -9  -1   8         27.64         26.50         6.73 o
  -8  -1   8        244.79        269.62        13.82 o
  -7  -1   8        257.09        249.00        13.51 o
  -6  -1   8        127.79        120.52         7.63 o
  -5  -1   8        107.99         86.81        10.97 o
  -4  -1   8         90.59         69.75         9.74 o
  -3  -1   8          1.49         -0.34         3.12 o
  -2  -1   8        811.38        720.97        26.46 o
  -1  -1   8         65.58         43.17         6.55 o
   0  -1   8          1.43          3.32         2.87 o
   1  -1   8         26.09         25.14         5.84 o
   2  -1   8        293.07        307.00        16.89 o
   3  -1   8        186.48        148.66        12.74 o
   4  -1   8         49.52         68.83         6.53 o
   5  -1   8          0.00          3.92         2.28 o
   6  -1   8          2.67          5.89         2.35 o
   7  -1   8         49.72         47.03         8.57 o
   8  -1   8          0.37          6.01         4.84 o
   9  -1   8          3.62         -0.16         3.02 o
 -10   0   8         92.10         86.77         9.06 o
  -9   0   8         27.06         19.89         5.89 o
  -8   0   8         71.53         63.65         6.79 o
  -7   0   8         70.55         57.13        10.63 o
  -6   0   8         85.48         62.87         7.42 o
  -5   0   8        926.45        900.49        33.77 o
  -4   0   8         51.93         41.06         7.45 o
  -3   0   8        329.51        299.74        16.78 o
  -2   0   8        619.91        617.00        23.68 o
  -1   0   8        140.45         87.84         9.27 o
   0   0   8          6.07          8.56         3.87 o
   1   0   8         80.50         85.62         5.94 o
   2   0   8       1005.68        988.65        21.49 o
   3   0   8         88.95         92.09         6.55 o
   4   0   8          4.03          7.41         2.75 o
   5   0   8         11.70          7.94         2.64 o
   6   0   8        132.94        152.66        10.40 o
   7   0   8         31.63         34.30         7.68 o
   8   0   8          0.26          3.95         4.80 o
   9   0   8         78.00         78.76         9.47 o
  10   0   8          7.63          6.02         3.18 o
 -10   1   8         72.51         64.89         7.30 o
  -9   1   8         85.14         89.94        11.09 o
  -8   1   8          7.11         -0.31         4.55 o
  -7   1   8         31.61         32.69         8.49 o
  -6   1   8        283.27        276.93        14.49 o
  -5   1   8        465.31        420.24        22.91 o
  -4   1   8         19.41         19.03         5.40 o
  -3   1   8       2016.38       2211.88        44.93 o
  -2   1   8       2080.09       2224.22        30.33 o
  -1   1   8        928.33       1070.11        30.68 o
   0   1   8        498.05        537.17        21.65 o
   1   1   8        361.20        464.05        13.06 o
   2   1   8         50.05         29.74         3.71 o
   3   1   8        204.65        205.99        14.08 o
   4   1   8          8.36         12.18         4.70 o
   5   1   8        665.15        642.77        18.79 o
   6   1   8         98.83         83.50         7.64 o
   7   1   8        244.33        219.08        12.29 o
   8   1   8          0.45          3.88         3.89 o
   9   1   8        134.83        128.38        12.37 o
  10   1   8         84.96         89.51         8.69 o
  -9   2   8          0.00         -3.16         3.66 o
  -8   2   8          3.21          2.61         3.58 o
  -7   2   8         21.17         23.35         6.96 o
  -6   2   8       1836.24       1812.18        54.47 o
  -5   2   8        193.25        213.97        11.57 o
  -4   2   8        192.96        210.41        10.95 o
  -3   2   8        632.22        764.44        18.04 o
  -2   2   8         90.35         98.07         6.61 o
  -1   2   8        607.63        687.37        16.85 o
   0   2   8        600.41        677.87        16.68 o
   1   2   8        997.58       1121.14        19.74 o
   2   2   8          1.05          4.91         1.98 o
   3   2   8        403.83        426.89        15.07 o
   4   2   8        577.25        550.74        23.69 o
   5   2   8        485.42        457.19        22.97 o
   6   2   8         31.43         15.12         4.82 o
   7   2   8        671.40        641.63        32.23 o
   8   2   8       1181.65       1068.91        37.69 o
   9   2   8        123.06        136.13        13.02 o
  10   2   8         87.88         86.75         9.06 o
  -9   3   8         12.68          7.35         3.75 o
  -8   3   8         24.23         24.84         4.39 o
  -7   3   8         23.17         21.93         6.45 o
  -6   3   8         97.04         99.23         8.78 o
  -5   3   8        493.21        466.12        24.89 o
  -4   3   8          3.10          3.25         2.23 o
  -3   3   8        134.20        157.71         9.31 o
  -2   3   8          1.64          3.21         2.16 o
  -1   3   8       1387.17       1338.59        32.86 o
   0   3   8          1.23          8.03         3.59 o
   1   3   8       3016.69       3221.79        32.96 o
   2   3   8        192.77        209.79        12.27 o
   3   3   8          9.95         13.47         2.54 o
   4   3   8         96.16         65.73         8.47 o
   5   3   8         17.04         17.61         4.96 o
   6   3   8        385.16        350.16        20.96 o
   7   3   8       1221.18       1157.19        27.41 o
   8   3   8          7.10          1.54         4.29 o
   9   3   8         14.85         12.01         4.88 o
  10   3   8         69.77         68.95         8.34 o
  -9   4   8          7.32         10.21         2.76 o
  -8   4   8          3.59          0.97         3.22 o
  -7   4   8          5.54          2.70         3.91 o
  -6   4   8         65.55         68.43        10.56 o
  -5   4   8        212.92        215.11        12.39 o
  -4   4   8        150.39        129.69        13.04 o
  -3   4   8         75.63         67.39         6.16 o
  -2   4   8        186.66        172.20         9.29 o
  -1   4   8        732.07        688.71        25.51 o
   0   4   8        969.95       1045.69        29.21 o
   1   4   8        646.00        709.75        24.93 o
   2   4   8        494.65        521.93        14.23 o
   3   4   8        428.06        356.92        17.30 o
   4   4   8        141.07        108.01        10.40 o
   5   4   8         84.61         70.85         9.04 o
   6   4   8          7.59         13.21         4.98 o
   7   4   8       2832.41       2664.61        41.56 o
   8   4   8       1536.86       1538.97        44.82 o
   9   4   8        187.77        171.00         9.78 o
  10   4   8          1.69          1.95         8.57 o
  -9   5   8          0.06          1.53         1.69 o
  -8   5   8        217.12        243.41        17.64 o
  -7   5   8        118.15        109.94        12.70 o
  -6   5   8          0.04          1.22         3.32 o
  -5   5   8        211.36        192.44        17.42 o
  -4   5   8         12.08         18.20         5.59 o
  -3   5   8          8.58          6.87         2.68 o
  -2   5   8         67.15         82.20         6.69 o
  -1   5   8        375.44        298.40        28.41 o
   0   5   8        110.96        140.54         7.78 o
   1   5   8       4945.82       5217.29        71.30 o
   2   5   8          4.56          5.11         2.11 o
   3   5   8        190.70        162.82         8.49 o
   4   5   8         96.52         81.50         9.17 o
   5   5   8        707.34        648.37        26.89 o
   6   5   8          0.46          3.45         3.04 o
   7   5   8        933.97        913.13        24.23 o
   8   5   8        239.16        225.61        11.70 o
   9   5   8         23.71         18.48         3.43 o
  10   5   8         68.74         80.26        11.96 o
  11   5   8         90.29        136.31        12.15 o
  -8   6   8         62.58         83.84         7.26 o
  -7   6   8          1.11          0.32         2.46 o
  -6   6   8         10.78          9.19         4.66 o
  -5   6   8          5.62          7.38         5.03 o
  -4   6   8        185.48        175.52        11.24 o
  -3   6   8          2.73          3.85         3.85 o
  -2   6   8         59.68         67.97         8.91 o
  -1   6   8        503.12        616.83        29.91 o
   0   6   8       2968.76       3141.30        35.99 o
   1   6   8        418.56        433.31        15.33 o
   2   6   8        725.63        616.39        16.19 o
   3   6   8        752.75        761.24        22.96 o
   4   6   8          7.78          2.89         2.66 o
   5   6   8          6.44          2.55         3.34 o
   6   6   8          4.68         11.45         4.73 o
   7   6   8          0.01          0.10         2.52 o
   8   6   8        174.41        166.74        10.11 o
   9   6   8         54.09         43.90        10.25 o
  10   6   8         34.60         40.62         8.41 o
  11   6   8        141.86        161.05        12.12 o
  -8   7   8        158.98        204.66        10.10 o
  -7   7   8         81.96         78.80        10.78 o
  -6   7   8         29.56         22.17         6.44 o
  -5   7   8        249.57        245.53        20.39 o
  -4   7   8         15.66         14.37         5.63 o
  -3   7   8          4.16          5.56         2.96 o
  -2   7   8        155.57        136.14        11.53 o
  -1   7   8       1059.04       1109.53        75.30 o
   0   7   8        215.95        172.89         8.97 o
   1   7   8        644.52        653.34        14.27 o
   2   7   8        179.62        138.85         8.17 o
   3   7   8          5.49          5.20         4.61 o
   4   7   8        219.96        215.66        15.63 o
   5   7   8        664.35        690.28        28.76 o
   6   7   8        261.54        242.37        17.93 o
   7   7   8         74.68         67.31         5.53 o
   8   7   8        217.21        212.65        11.47 o
   9   7   8         58.13         55.14         5.94 o
  10   7   8          1.55         17.34        22.79 o
  11   7   8          0.97          2.05         3.13 o
  -8   8   8         33.43         41.81         8.22 o
  -7   8   8        160.33        188.62        10.63 o
  -6   8   8          0.07          0.75         4.39 o
  -5   8   8         57.89         46.55         8.92 o
  -4   8   8         25.06         19.58         6.84 o
  -3   8   8        216.16        202.74        12.12 o
  -2   8   8         70.03         60.82         9.01 o
  -1   8   8        184.14        178.91         9.83 o
   0   8   8        269.91        241.65        16.36 o
   1   8   8        351.50        335.25        13.24 o
   2   8   8        538.69        543.05        19.21 o
   3   8   8         20.53         20.91         3.75 o
   4   8   8         22.63         16.58         5.25 o
   5   8   8        439.43        388.49        22.32 o
   6   8   8        906.83        837.04        18.02 o
   7   8   8        251.84        240.31        12.73 o
   8   8   8         51.28         58.60         6.16 o
   9   8   8          1.33         68.08        11.25 o
  10   8   8        107.62        139.81        14.28 o
  11   8   8         69.40         91.90         9.43 o
  -7   9   8         55.52         56.22         5.14 o
  -6   9   8         30.91         17.27         3.63 o
  -5   9   8         38.14         40.65         5.93 o
  -4   9   8        551.71        521.46        19.46 o
  -3   9   8         28.28         20.14         4.49 o
  -2   9   8        168.61        155.83        10.50 o
  -1   9   8         54.70         57.97         8.47 o
   0   9   8        380.65        405.12        21.88 o
   1   9   8        132.95        145.76        13.39 o
   2   9   8        535.40        588.53        14.94 o
   3   9   8         65.96         71.23         9.66 o
   4   9   8        137.52        166.10        14.93 o
   5   9   8        879.74        877.92        23.89 o
   6   9   8        756.15        809.36        18.59 o
   7   9   8         49.64         54.89         6.07 o
   8   9   8          0.04          1.65         3.86 o
   9   9   8         18.97         15.26         3.78 o
  10   9   8         38.42         38.22         7.78 o
  11   9   8          7.05          1.78         2.47 o
  -6  10   8         54.48         55.21         5.12 o
  -5  10   8         42.93         33.13         4.88 o
  -4  10   8         64.26         52.21         5.14 o
  -3  10   8          0.02         -2.53         2.67 o
  -2  10   8         16.09         12.33         3.55 o
  -1  10   8        257.46        309.09        23.61 o
   0  10   8         21.18         16.57         5.47 o
   1  10   8        196.05        214.09        11.60 o
   2  10   8          0.00          4.55         2.63 o
   3  10   8         10.87          6.12         4.85 o
   4  10   8        383.27        354.18        15.41 o
   5  10   8       4472.24       4542.16        70.59 o
   6  10   8        943.28       1012.29        26.25 o
   7  10   8        675.89        691.35        30.98 o
   8  10   8          1.39          4.39         2.15 o
   9  10   8          4.25          5.28         2.93 o
  10  10   8         20.05         17.63         5.43 o
  -5  11   8          3.41          0.23         2.38 o
  -4  11   8         20.47         29.00         6.07 o
  -3  11   8         34.92         24.43         6.33 o
  -2  11   8         53.07         64.11         7.10 o
  -1  11   8          0.04          4.33         2.69 o
   0  11   8          3.13          4.30         2.93 o
   1  11   8          6.26          3.38         3.37 o
   2  11   8         54.72         61.38         9.43 o
   3  11   8         20.35         19.83         4.09 o
   4  11   8         21.70         20.86         6.77 o
   5  11   8       1081.96       1111.67        28.00 o
   6  11   8        118.16        131.18        13.47 o
   7  11   8        246.62        265.66        13.97 o
   8  11   8          2.12          6.47         2.42 o
   9  11   8         14.39         19.24         4.15 o
  10  11   8        129.31        168.77        12.84 o
  -4  12   8          1.29         -1.45         3.01 o
  -3  12   8          4.65          6.90         4.27 o
  -2  12   8          0.39          1.42         3.72 o
  -1  12   8         48.26         47.96         6.14 o
   0  12   8       1057.16       1117.27        28.25 o
   1  12   8         31.38         30.43         7.25 o
   2  12   8          7.97          8.51         2.90 o
   3  12   8        260.98        253.81        14.92 o
   4  12   8        660.39        720.84        33.53 o
   5  12   8         13.47         15.85         3.19 o
   6  12   8         16.75         23.15         4.60 o
   7  12   8        295.41        266.47        13.42 o
   8  12   8         86.71         80.76        10.65 o
   9  12   8         12.95         11.72         4.66 o
  -3  13   8          2.81         -0.19         2.99 o
  -2  13   8          0.35         -1.54         2.73 o
  -1  13   8        340.43        338.92        14.44 o
   0  13   8        450.60        483.84        18.07 o
   1  13   8        239.98        268.99        13.85 o
   2  13   8          3.09          5.45         3.40 o
   3  13   8          0.04         -5.03         5.03 o
   4  13   8         91.29         82.23         7.97 o
   5  13   8          9.46          9.61         2.88 o
   6  13   8         92.12         83.58        11.55 o
   7  13   8         14.83         19.65         6.59 o
   8  13   8         11.82          8.39         3.93 o
   9  13   8         53.57         75.60         8.38 o
  -2  14   8         38.70         46.97         6.60 o
  -1  14   8         27.08         23.29         3.71 o
   0  14   8         92.41         96.18        10.72 o
   1  14   8         15.34         13.22         3.49 o
   2  14   8          9.37          5.03         3.52 o
   3  14   8          1.81          7.89         4.36 o
   4  14   8         77.81         83.58        10.85 o
   5  14   8         37.43         24.57         4.89 o
   6  14   8         14.71         14.61         4.85 o
   7  14   8         16.57         15.83         5.24 o
   8  14   8          0.37          0.30         2.63 o
  -1  15   8         39.11         40.21         5.51 o
   0  15   8         11.34         17.34         3.11 o
   1  15   8          1.49         -1.33         2.08 o
   2  15   8         13.14         11.54         2.94 o
   3  15   8          0.29          4.79         3.98 o
   4  15   8          4.29         -0.20         2.28 o
   5  15   8          5.08          4.77         2.66 o
   6  15   8         24.77         23.17         5.19 o
   7  15   8         24.21         29.82         5.39 o
   1  16   8          2.13          1.39         2.22 o
   2  16   8         34.32         33.63         4.75 o
   3  16   8         32.58         39.09         5.46 o
   4  16   8         16.71         10.46         3.51 o
  -4 -10   9         52.34         61.37         6.65 o
  -3 -10   9          5.05          4.62         2.55 o
  -2 -10   9         14.55         10.38         3.92 o
  -1 -10   9          0.06          1.47         2.56 o
   0 -10   9         23.02         31.28         4.70 o
  -7  -9   9          1.38          1.40         2.24 o
  -6  -9   9         33.26         37.09         5.77 o
  -5  -9   9         59.26         49.55         6.33 o
  -4  -9   9         48.00         34.76         6.08 o
  -3  -9   9         22.57         29.04         6.34 o
  -2  -9   9        122.52        129.19        11.84 o
  -1  -9   9         10.03          9.74         4.17 o
   0  -9   9          1.77          3.96         2.30 o
   1  -9   9         96.04         92.11         6.04 o
   2  -9   9          8.50         14.50         3.67 o
  -8  -8   9          5.67          5.02         2.54 o
  -7  -8   9          9.10          4.63         3.17 o
  -6  -8   9         79.84         84.04        10.09 o
  -5  -8   9         16.50         17.28         3.75 o
  -4  -8   9          0.80          3.51         3.20 o
  -3  -8   9          0.16         -2.13         2.68 o
  -2  -8   9          5.88          6.79         2.73 o
  -1  -8   9         67.83         66.76         6.55 o
   0  -8   9        106.24        101.00        11.36 o
   1  -8   9        297.20        279.70        14.93 o
   2  -8   9          3.34         -1.47         3.19 o
   3  -8   9         26.29         38.32         6.13 o
   4  -8   9          8.49          2.68         2.40 o
  -8  -7   9          1.49          4.25         2.56 o
  -7  -7   9          8.13          5.79         3.73 o
  -6  -7   9         10.56         23.67         6.15 o
  -5  -7   9        343.25        313.24        14.27 o
  -4  -7   9         31.89         31.06         4.99 o
  -3  -7   9         61.38         65.08         5.60 o
  -2  -7   9        183.96        190.71         9.35 o
  -1  -7   9         63.35         59.39         5.50 o
   0  -7   9         26.38         30.56         4.88 o
   1  -7   9        408.98        398.37        15.63 o
   2  -7   9        209.22        218.13        16.44 o
   3  -7   9         70.46         89.78        10.56 o
   4  -7   9         62.17         64.58         8.45 o
   5  -7   9         78.93         83.88         7.83 o
  -9  -6   9          1.68          2.10         2.46 o
  -8  -6   9          1.26          0.49         2.98 o
  -7  -6   9          5.50          5.79         3.60 o
  -6  -6   9        991.29       1005.19        36.31 o
  -5  -6   9        715.27        641.53        20.49 o
  -4  -6   9        617.80        694.03        41.17 o
  -3  -6   9         74.70         53.70         5.29 o
  -2  -6   9         55.85         39.69         4.76 o
  -1  -6   9         52.20         38.45         3.96 o
   0  -6   9        332.13        323.02        15.10 o
   1  -6   9        566.10        586.35        20.24 o
   2  -6   9       2170.34       2281.89        55.52 o
   3  -6   9         99.10        123.20        13.28 o
   4  -6   9        106.56         88.36        10.55 o
   5  -6   9        211.24        230.29        15.18 o
   6  -6   9          2.21          3.96         2.88 o
  -9  -5   9         73.74         76.90         5.39 o
  -8  -5   9         24.78         23.20         3.93 o
  -7  -5   9          2.62         -0.40         4.74 o
  -6  -5   9          5.43          3.11         2.39 o
  -5  -5   9        197.32        161.22         8.76 o
  -4  -5   9        121.65        114.55         7.40 o
  -3  -5   9        435.12        426.09        13.89 o
  -2  -5   9          3.12          5.00         2.53 o
  -1  -5   9       1804.19       1862.56        30.84 o
   0  -5   9         55.29         51.66         6.33 o
   1  -5   9        305.85        288.53        18.76 o
   2  -5   9         79.35         74.40        10.81 o
   3  -5   9          4.77          3.31         2.99 o
   4  -5   9         24.00         20.68         4.19 o
   5  -5   9        214.80        198.91        10.94 o
   6  -5   9          0.03         -2.01         2.20 o
   7  -5   9          5.29          5.71         2.21 o
  -9  -4   9          4.11          3.53         2.24 o
  -8  -4   9         84.97         90.61         7.58 o
  -7  -4   9          0.52         -1.91         2.74 o
  -6  -4   9        124.35        130.36        15.08 o
  -5  -4   9         13.55          7.36         2.40 o
  -4  -4   9         13.00          4.71         2.84 o
  -3  -4   9         70.69         61.13         4.52 o
  -2  -4   9         19.52         16.25         5.03 o
  -1  -4   9         41.27         41.55         7.58 o
   0  -4   9        696.37        586.80        19.01 o
   1  -4   9        475.74        477.75        12.40 o
   2  -4   9         31.53         35.85         5.17 o
   3  -4   9          5.15          0.16         7.42 o
   4  -4   9        329.07        316.81        21.59 o
   5  -4   9        501.05        558.39        27.30 o
   6  -4   9       1357.51       1452.87        27.34 o
   7  -4   9         27.37         31.93         3.26 o
 -10  -3   9        119.62        146.59         9.90 o
  -9  -3   9        117.08        116.49         7.58 o
  -8  -3   9        184.82        204.48        11.44 o
  -7  -3   9         28.21         33.26         5.16 o
  -6  -3   9        348.63        333.50        19.51 o
  -5  -3   9          4.35          4.24         5.00 o
  -4  -3   9         44.54         33.49         3.92 o
  -3  -3   9          1.06          5.71         2.88 o
  -2  -3   9         73.25         95.92        10.80 o
  -1  -3   9        620.58        654.15        28.88 o
   0  -3   9          0.70          2.89         2.78 o
   1  -3   9       3710.64       3747.87       106.78 o
   2  -3   9        722.96        693.79        20.52 o
   3  -3   9         26.74         13.02         5.45 o
   4  -3   9        112.59        112.01         9.19 o
   5  -3   9        752.37        772.97        22.24 o
   6  -3   9        182.78        184.41        10.71 o
   7  -3   9          1.72          4.64         2.78 o
   8  -3   9         66.83         70.27         4.08 o
 -10  -2   9         76.57         84.03         8.10 o
  -9  -2   9        149.93        165.17        14.68 o
  -8  -2   9        284.92        249.73        14.10 o
  -7  -2   9          0.56          1.24         2.77 o
  -6  -2   9         31.42         33.55         4.42 o
  -5  -2   9        221.77        198.97        11.32 o
  -4  -2   9          1.52          2.28         3.11 o
  -3  -2   9        764.30        775.97        29.53 o
  -2  -2   9         73.33         73.98         9.33 o
  -1  -2   9         23.49         23.65         5.37 o
   0  -2   9         15.49         17.27         4.90 o
   1  -2   9        213.39        217.87        12.39 o
   2  -2   9        174.48        161.53        11.38 o
   3  -2   9        314.26        297.61        19.25 o
   4  -2   9        870.65        786.96        22.84 o
   5  -2   9          2.31          2.83         2.47 o
   6  -2   9        314.59        309.29        15.00 o
   7  -2   9         38.78         31.77         4.66 o
   8  -2   9        122.71        145.83        11.88 o
   9  -2   9         20.17         20.00         2.74 o
 -10  -1   9        174.44        165.04        11.31 o
  -9  -1   9         53.91         55.71         8.96 o
  -8  -1   9          0.78          2.09         2.58 o
  -7  -1   9        320.12        345.58        15.68 o
  -6  -1   9         32.43         37.83         4.47 o
  -5  -1   9          1.28         -0.73         2.59 o
  -4  -1   9         34.33         16.09         5.37 o
  -3  -1   9         38.65         65.69         8.74 o
  -2  -1   9          1.91          4.54         3.64 o
  -1  -1   9        762.04        699.18        27.37 o
   0  -1   9        545.84        594.71        25.02 o
   1  -1   9        233.99        221.98        15.45 o
   2  -1   9        254.60        261.80        11.70 o
   3  -1   9         48.71         46.32         5.52 o
   4  -1   9        303.11        280.00        13.34 o
   5  -1   9         75.78         76.49         6.12 o
   6  -1   9         74.26         72.74         7.16 o
   7  -1   9        285.44        285.24        19.24 o
   8  -1   9          0.05         -1.57         3.23 o
   9  -1   9         85.35        101.46         8.95 o
 -10   0   9        263.97        268.70        13.88 o
  -9   0   9        120.99        141.26        13.52 o
  -8   0   9        104.91         99.93        13.37 o
  -7   0   9        578.21        624.20        32.94 o
  -6   0   9        131.86        124.17        10.31 o
  -5   0   9        156.98        156.46        10.57 o
  -4   0   9        518.78        483.25        25.19 o
  -3   0   9         15.60          8.70         3.34 o
  -2   0   9       1646.56       1581.97        40.32 o
  -1   0   9         76.43         72.04         8.81 o
   0   0   9          0.33          4.84         3.25 o
   1   0   9        395.96        381.11        13.07 o
   2   0   9       1401.10       1347.15        51.59 o
   3   0   9        568.64        568.10        24.94 o
   4   0   9         30.86         32.75         4.80 o
   5   0   9        275.31        220.44         9.67 o
   6   0   9        122.40        120.30         9.27 o
   7   0   9         39.96         43.18         8.37 o
   8   0   9          5.09          5.83         3.88 o
   9   0   9          5.29          7.56         4.23 o
  10   0   9        295.15        334.36        12.88 o
  -9   1   9        123.14        128.05        12.30 o
  -8   1   9         45.68         41.14         8.27 o
  -7   1   9        229.62        237.75        20.79 o
  -6   1   9         43.60         37.73         5.95 o
  -5   1   9         51.69         54.39         5.31 o
  -4   1   9       1267.99       1254.39        39.42 o
  -3   1   9         62.17         55.04         7.81 o
  -2   1   9        900.26        903.96        30.22 o
  -1   1   9          9.62         14.62         4.80 o
   0   1   9         70.97         81.40         9.26 o
   1   1   9         15.50         15.65         3.09 o
   2   1   9         80.94         64.76         7.13 o
   3   1   9          5.59          4.56         1.96 o
   4   1   9         24.37         25.15         5.72 o
   5   1   9        107.68        102.87         8.03 o
   6   1   9        193.33        163.05        10.64 o
   7   1   9          4.25         11.54         5.00 o
   8   1   9        223.59        214.00        16.95 o
   9   1   9         20.91         16.83         4.93 o
  10   1   9        111.18        106.10        12.86 o
  -9   2   9          1.18          6.33         3.27 o
  -8   2   9        111.05        100.24        12.03 o
  -7   2   9         23.08         31.48         8.11 o
  -6   2   9         59.49         53.56        10.18 o
  -5   2   9        610.00        616.15        17.10 o
  -4   2   9        801.08        793.39        30.51 o
  -3   2   9       1417.99       1431.28        39.05 o
  -2   2   9        773.66        700.19        24.45 o
  -1   2   9        191.35        191.95         9.70 o
   0   2   9         53.99         38.75         6.72 o
   1   2   9        304.93        338.96        11.61 o
   2   2   9         10.31         17.38         3.11 o
   3   2   9         71.24         69.30         5.77 o
   4   2   9        218.19        184.90        14.34 o
   5   2   9          1.37         -1.94         3.42 o
   6   2   9         84.20         71.54         7.08 o
   7   2   9        265.67        249.82        13.10 o
   8   2   9          0.03         -2.54         4.38 o
   9   2   9         12.33         11.02         4.54 o
  10   2   9          0.67          1.25         1.87 o
  -9   3   9          3.24         -1.32         2.83 o
  -8   3   9          8.03          7.22         2.92 o
  -7   3   9         13.02          7.85         5.11 o
  -6   3   9        116.41        113.72        21.22 o
  -5   3   9         15.02         12.77         2.96 o
  -4   3   9        363.75        360.29        14.80 o
  -3   3   9        826.67        819.62        14.81 o
  -2   3   9       1761.62       1662.47        28.68 o
  -1   3   9       3229.56       2942.05        52.10 o
   0   3   9        621.86        642.45        24.30 o
   1   3   9         26.72         24.69         2.92 o
   2   3   9          5.54         12.02         6.35 o
   3   3   9          8.72          7.46         2.74 o
   4   3   9        351.76        319.21        18.42 o
   5   3   9        199.28        190.82        15.24 o
   6   3   9        575.35        585.04        19.34 o
   7   3   9       1544.45       1522.36        31.92 o
   8   3   9         53.95         42.96         8.23 o
   9   3   9         54.04         54.00         8.35 o
  10   3   9        162.35        183.26        12.50 o
  -9   4   9          7.71          7.69         2.23 o
  -8   4   9          0.00         -1.34         3.38 o
  -7   4   9         29.29         30.05         7.11 o
  -6   4   9        624.58        606.99        30.63 o
  -5   4   9        251.32        255.74        20.19 o
  -4   4   9        140.09        127.95        13.68 o
  -3   4   9         11.04         20.86         3.97 o
  -2   4   9         42.65         41.32         4.99 o
  -1   4   9        945.99        938.01        30.15 o
   0   4   9       1011.26       1081.13        31.95 o
   1   4   9         51.56         62.83         5.10 o
   2   4   9        148.77        162.85         8.47 o
   3   4   9          4.72          6.73         2.28 o
   4   4   9        150.57        147.61        12.65 o
   5   4   9        968.49        884.46        32.16 o
   6   4   9       3210.83       2969.10        43.17 o
   7   4   9        257.50        260.41        15.00 o
   8   4   9         24.45         26.02         7.16 o
   9   4   9         28.42         23.12         5.78 o
  10   4   9         84.65         97.37         9.40 o
  -9   5   9          0.03          4.40         2.72 o
  -8   5   9          0.98         -2.39         2.84 o
  -7   5   9        489.14        501.78        25.86 o
  -6   5   9        157.42        153.47        15.84 o
  -5   5   9         22.87         27.13         7.50 o
  -4   5   9         15.15         17.51         4.03 o
  -3   5   9          0.10          2.27         2.81 o
  -2   5   9        217.43        211.83        13.33 o
  -1   5   9        396.04        362.19        13.57 o
   0   5   9        380.64        368.86        19.11 o
   1   5   9        459.22        600.65        22.55 o
   2   5   9        585.06        605.23        19.56 o
   3   5   9        420.45        366.87        18.71 o
   4   5   9         19.48         10.34         4.04 o
   5   5   9          1.39          2.30         2.93 o
   6   5   9         77.91         74.23         7.48 o
   7   5   9       1441.65       1297.84        29.37 o
   8   5   9          6.57          2.04         3.81 o
   9   5   9        417.37        404.29        21.58 o
  10   5   9         43.63         51.11         6.94 o
  -8   6   9         24.85         24.05         5.42 o
  -7   6   9        144.19        136.17         9.82 o
  -6   6   9         26.98         23.64         6.97 o
  -5   6   9          2.24         -2.14         3.97 o
  -4   6   9          0.33          0.58         3.14 o
  -3   6   9         64.19         72.64         6.92 o
  -2   6   9          5.79          1.59         2.75 o
  -1   6   9        510.42        516.14        16.65 o
   0   6   9        920.56       1015.10        62.80 o
   1   6   9          1.59          4.95         3.18 o
   2   6   9         46.53         58.27        10.74 o
   3   6   9          1.28          2.90         2.13 o
   4   6   9        765.55        712.94        28.12 o
   5   6   9         56.83         59.19         8.86 o
   6   6   9       2359.71       2374.84        31.25 o
   7   6   9        194.05        196.48         9.31 o
   8   6   9        125.08        106.08        12.78 o
   9   6   9         91.21         90.59         7.09 o
  10   6   9         52.17         80.85        26.04 o
  11   6   9         20.99         33.32         5.41 o
  -8   7   9        237.99        304.39        11.34 o
  -7   7   9         80.25         61.85         9.32 o
  -6   7   9          1.88         -0.53         3.70 o
  -5   7   9          4.94          0.93         3.83 o
  -4   7   9        115.26        114.36        14.40 o
  -3   7   9        373.54        362.31        16.01 o
  -2   7   9         85.03         82.61         7.39 o
  -1   7   9       2365.49       2396.32        66.10 o
   0   7   9         65.10         77.53         6.51 o
   1   7   9        200.34        188.76        14.34 o
   2   7   9        431.17        374.41        13.70 o
   3   7   9        282.04        279.05        15.11 o
   4   7   9        139.23        154.76        13.62 o
   5   7   9        715.63        666.58        28.99 o
   6   7   9       3969.72       3826.90        39.93 o
   7   7   9        259.90        265.91         9.06 o
   8   7   9         63.29         65.45         6.72 o
   9   7   9         33.18         57.23        20.70 o
  10   7   9          0.30         -0.91         3.21 o
  11   7   9         18.51         18.43         4.21 o
  -7   8   9         20.29         30.07         4.41 o
  -6   8   9         87.54         90.17         8.10 o
  -5   8   9        349.06        339.60        22.93 o
  -4   8   9          9.84         10.99         4.37 o
  -3   8   9         77.91         73.37         7.64 o
  -2   8   9        164.33        163.81         8.68 o
  -1   8   9        723.01        728.55        20.19 o
   0   8   9         69.47         97.56        11.29 o
   1   8   9       1069.26       1024.43        34.21 o
   2   8   9          2.36          2.10         3.08 o
   3   8   9         45.11         31.12         4.53 o
   4   8   9          0.05          4.70         3.58 o
   5   8   9          9.63          6.55         4.27 o
   6   8   9        187.31        175.16         8.85 o
   7   8   9          2.41          3.57         2.53 o
   8   8   9        136.23        149.14        13.88 o
   9   8   9         13.47          9.75         3.93 o
  10   8   9        168.57        201.94        16.33 o
  11   8   9          0.22          6.43         3.33 o
  -7   9   9         19.90         24.44         3.49 o
  -6   9   9          9.51          4.23         2.51 o
  -5   9   9        185.38        187.48        16.47 o
  -4   9   9        120.75        127.03         9.55 o
  -3   9   9         37.62         39.00         5.63 o
  -2   9   9        318.47        297.96        14.90 o
  -1   9   9        216.70        211.02        10.19 o
   0   9   9         17.65         22.80         4.44 o
   1   9   9        419.02        399.87        22.26 o
   2   9   9         21.34         12.87         3.43 o
   3   9   9          0.00          4.43         2.48 o
   4   9   9        606.22        603.07        28.33 o
   5   9   9        755.01        709.62        21.51 o
   6   9   9         26.30         29.17         5.10 o
   7   9   9         13.58         10.40         3.30 o
   8   9   9          0.33         -1.06         2.73 o
   9   9   9          2.30          6.03         2.94 o
  10   9   9          8.75         10.00         4.35 o
  11   9   9         43.96         44.63         5.85 o
  -6  10   9          7.50          6.69         2.23 o
  -5  10   9         27.65         15.28         3.73 o
  -4  10   9         15.51         16.86         3.85 o
  -3  10   9        656.88        620.31        21.05 o
  -2  10   9         69.97         67.76         7.18 o
  -1  10   9        250.42        240.95        13.15 o
   0  10   9          7.54         10.26         5.10 o
   1  10   9         50.71         60.87         6.28 o
   2  10   9         12.38          8.53         2.24 o
   3  10   9         65.88         61.19         5.29 o
   4  10   9        469.71        476.09        24.86 o
   5  10   9        953.29        936.66        25.44 o
   6  10   9          4.81          3.18         3.56 o
   7  10   9         33.83         27.62         5.05 o
   8  10   9         86.24         97.19         8.20 o
   9  10   9        162.77        177.92        10.93 o
  10  10   9          0.47         -3.29         3.29 o
  -5  11   9         10.11         10.40         3.60 o
  -4  11   9          0.13         -0.45         2.08 o
  -3  11   9         56.52         51.33         8.52 o
  -2  11   9         34.49         35.39         5.39 o
  -1  11   9          2.53          4.10         3.53 o
   0  11   9         22.93         19.87         4.06 o
   1  11   9        131.27        134.59        13.89 o
   2  11   9          0.01          1.07         2.88 o
   3  11   9        841.14        874.71        23.91 o
   4  11   9        342.64        326.93        21.72 o
   5  11   9        341.95        301.20        20.92 o
   6  11   9       1283.87       1286.15        41.49 o
   7  11   9         37.60         47.75         8.35 o
   8  11   9         95.12         96.64         6.56 o
   9  11   9         61.95         66.51         6.41 o
  10  11   9        106.60        121.37        10.24 o
  -4  12   9          0.21         -1.67         2.72 o
  -3  12   9         20.47         20.12         5.51 o
  -2  12   9         16.68          7.44         3.98 o
  -1  12   9         27.15         38.49         5.40 o
   0  12   9         24.47         23.40         4.55 o
   1  12   9         43.98         43.31         6.00 o
   2  12   9        180.85        213.75        17.09 o
   3  12   9        615.05        726.18        30.29 o
   4  12   9        601.73        659.04        22.08 o
   5  12   9        302.73        313.90        15.39 o
   6  12   9         23.57         28.83         9.44 o
   7  12   9        111.38        117.80         9.08 o
   8  12   9         71.45         70.12         9.93 o
   9  12   9          0.60          5.91         3.98 o
  -3  13   9          0.09         -2.39         3.36 o
  -2  13   9         28.30         27.71         6.28 o
  -1  13   9         19.55         18.30         3.99 o
   0  13   9         13.51         15.30         4.00 o
   1  13   9          0.31          4.09         2.89 o
   2  13   9          0.01          1.32         2.51 o
   3  13   9        155.57        150.62        10.24 o
   4  13   9        654.09        716.15        22.56 o
   5  13   9          0.01         -0.13         2.68 o
   6  13   9         18.92         26.46         4.47 o
   7  13   9          4.37          4.40         4.76 o
   8  13   9          1.41          5.44         3.94 o
   9  13   9         46.33         42.49         6.21 o
  -2  14   9        144.20        142.07        10.68 o
  -1  14   9         22.25         23.05         3.64 o
   0  14   9          1.44          1.17         2.33 o
   1  14   9         16.90         18.93         3.92 o
   2  14   9        115.24        117.12         8.50 o
   3  14   9          8.85          9.37         2.99 o
   4  14   9         21.51         20.98         5.89 o
   5  14   9        261.12        282.97        19.08 o
   6  14   9         90.73         88.89        10.65 o
   7  14   9          7.91          6.60         4.07 o
   8  14   9         46.54         51.28         7.08 o
  -1  15   9        112.95        104.82         8.32 o
   0  15   9         15.32         12.54         2.61 o
   1  15   9         30.92         26.22         5.23 o
   2  15   9        277.10        262.44        10.95 o
   3  15   9         81.74         68.10         8.96 o
   4  15   9         26.93         45.82         7.30 o
   5  15   9         41.26         40.72         4.50 o
   6  15   9          1.75         -3.42         3.42 o
   7  15   9          2.03         -0.69         2.23 o
   2  16   9        105.85        149.40         9.76 o
   3  16   9          3.65          7.33         2.74 o
   4  16   9         35.63         36.53         4.78 o
  -3 -10  10          6.52         11.38         3.07 o
  -2 -10  10          6.51         11.74         3.06 o
  -6  -9  10         41.55         57.15         5.53 o
  -5  -9  10         51.54         59.16         5.69 o
  -4  -9  10         18.44         21.25         4.48 o
  -3  -9  10         13.09         15.91         4.34 o
  -2  -9  10          8.05         10.43         3.94 o
  -1  -9  10          0.52          5.46         3.31 o
   0  -9  10          5.85          2.46         1.74 o
   1  -9  10          8.07          5.38         2.38 o
  -7  -8  10         19.62         30.51         4.51 o
  -6  -8  10          9.84         16.67         4.35 o
  -5  -8  10          0.72          2.76         2.92 o
  -4  -8  10         34.95         30.61         6.17 o
  -3  -8  10          0.78          1.72         3.21 o
  -2  -8  10         10.28          8.44         4.75 o
  -1  -8  10         58.79         66.90         6.08 o
   0  -8  10        109.50        119.51         7.70 o
   1  -8  10        105.74         90.98         6.20 o
   2  -8  10          2.19          2.49         2.74 o
   3  -8  10          0.50         -1.05         2.30 o
  -7  -7  10         93.14         71.47         7.55 o
  -6  -7  10         32.19         42.42         4.40 o
  -5  -7  10         32.38         28.07         6.03 o
  -4  -7  10          2.78         -0.07         3.30 o
  -3  -7  10          3.30         -1.26         3.64 o
  -2  -7  10         31.38         36.10         5.18 o
  -1  -7  10         94.39         76.39         8.35 o
   0  -7  10          1.11          1.86         2.87 o
   1  -7  10        151.16        162.69         9.36 o
   2  -7  10          1.77          6.37         4.55 o
   3  -7  10         87.22         99.23         9.91 o
   4  -7  10          2.11          1.33         2.66 o
  -8  -6  10         95.52         97.25         8.08 o
  -7  -6  10         20.22         13.20         4.08 o
  -6  -6  10         10.77          8.99         2.70 o
  -5  -6  10        109.59         78.86         7.31 o
  -4  -6  10          1.77          2.78         2.99 o
  -3  -6  10         33.71         26.86         4.66 o
  -2  -6  10          1.92          3.09         3.02 o
  -1  -6  10        538.43        505.95        18.08 o
   0  -6  10        106.35         75.66         7.25 o
   1  -6  10         41.60         31.05         5.06 o
   2  -6  10         74.31         49.65         8.59 o
   3  -6  10         66.61         76.61        10.02 o
   4  -6  10         13.56         26.89         6.08 o
   5  -6  10          4.18          6.80         3.44 o
  -8  -5  10          0.86         -1.91         1.91 o
  -7  -5  10         11.10         11.27         3.56 o
  -6  -5  10          0.92          0.72         2.00 o
  -5  -5  10         19.89         24.98         3.70 o
  -4  -5  10         60.17         45.30         6.09 o
  -3  -5  10         91.62         94.24         6.87 o
  -2  -5  10         16.62         10.24         2.91 o
  -1  -5  10       1259.34       1171.54        27.69 o
   0  -5  10         20.45         23.95         4.63 o
   1  -5  10         85.36        108.26         9.32 o
   2  -5  10          8.13         10.07         5.43 o
   3  -5  10        214.70        241.90        12.52 o
   4  -5  10          1.73          1.68         2.47 o
   5  -5  10        105.37         96.10         7.12 o
   6  -5  10         11.56         10.23         2.52 o
  -9  -4  10         79.55         80.07         5.92 o
  -8  -4  10          1.61          0.03         2.00 o
  -7  -4  10          5.20          0.67         2.29 o
  -6  -4  10          2.85         -0.20         2.91 o
  -5  -4  10          0.41          2.66         2.38 o
  -4  -4  10        114.61         76.51         7.48 o
  -3  -4  10          0.96         -1.23         2.27 o
  -2  -4  10        313.86        248.20        10.75 o
  -1  -4  10        306.82        281.41        13.70 o
   0  -4  10       3483.09       3321.78        45.95 o
   1  -4  10       1124.45       1167.39        28.63 o
   2  -4  10         74.22         77.74         8.24 o
   3  -4  10        485.30        509.53        18.86 o
   4  -4  10        268.17        267.93        13.47 o
   5  -4  10        983.54        987.27        24.30 o
   6  -4  10        301.37        321.58        12.49 o
   7  -4  10         17.86         11.92         2.48 o
  -9  -3  10          8.43          5.15         3.36 o
  -8  -3  10         31.96         30.42         4.41 o
  -7  -3  10         78.67         80.80         7.49 o
  -6  -3  10        768.00        834.79        18.81 o
  -5  -3  10         74.17         51.65         8.72 o
  -4  -3  10         62.20         71.35         5.87 o
  -3  -3  10         28.72         30.60         5.97 o
  -2  -3  10          0.70          4.64         1.67 o
  -1  -3  10        645.30        606.28        15.71 o
   0  -3  10        899.56        869.35        18.87 o
   1  -3  10         72.10         62.27         5.27 o
   2  -3  10        184.51        168.52         8.78 o
   3  -3  10          4.06          0.21         2.58 o
   4  -3  10        114.80        128.53         9.82 o
   5  -3  10         26.74         26.38         4.82 o
   6  -3  10        114.53        124.72         6.87 o
   7  -3  10          0.57         -0.52         1.88 o
   8  -3  10         18.50         18.56         3.91 o
  -9  -2  10        194.17        229.33        15.30 o
  -8  -2  10        111.19        100.64         7.57 o
  -7  -2  10         60.31         57.38         9.40 o
  -6  -2  10         95.26         84.80         6.28 o
  -5  -2  10          3.91         11.42         2.95 o
  -4  -2  10         35.85         26.60         3.64 o
  -3  -2  10        172.40        153.98        13.58 o
  -2  -2  10         87.52        104.83        11.54 o
  -1  -2  10        100.52        103.44        11.61 o
   0  -2  10        206.89        246.19        17.65 o
   1  -2  10        238.92        273.74        13.16 o
   2  -2  10          0.16          1.37         1.88 o
   3  -2  10        171.55        191.61         9.33 o
   4  -2  10        585.21        638.67        20.68 o
   5  -2  10         46.04         37.78         5.07 o
   6  -2  10         37.06         27.18         7.43 o
   7  -2  10          5.36          1.88         2.35 o
   8  -2  10         13.54          4.57         2.04 o
  -9  -1  10         28.61         29.21         5.90 o
  -8  -1  10          6.48          3.57         3.76 o
  -7  -1  10         86.71         90.50        12.75 o
  -6  -1  10          0.46          1.86         4.71 o
  -5  -1  10          4.60          4.19         2.21 o
  -4  -1  10         48.50         38.13         4.28 o
  -3  -1  10         23.35         23.20         5.29 o
  -2  -1  10         20.51         22.87         5.54 o
  -1  -1  10        309.26        268.19        18.08 o
   0  -1  10         34.79         23.68         5.99 o
   1  -1  10        119.98        126.61        12.41 o
   2  -1  10         30.68         25.95         4.28 o
   3  -1  10        376.96        387.13        15.64 o
   4  -1  10       1522.22       1508.85        31.12 o
   5  -1  10        342.85        331.80        14.45 o
   6  -1  10          4.44          5.74         2.95 o
   7  -1  10          1.35         -4.13         4.13 o
   8  -1  10         51.96         48.52         7.05 o
   9  -1  10        109.57        113.70         8.92 o
  -9   0  10          6.86          3.31         3.08 o
  -8   0  10         12.20         16.92         5.82 o
  -7   0  10          5.02         -0.26         3.79 o
  -6   0  10         43.79         41.58         8.96 o
  -5   0  10        134.01        110.05         7.27 o
  -4   0  10          2.46         -0.57         3.81 o
  -3   0  10        213.19        258.47        17.46 o
  -2   0  10          0.04          1.06         2.84 o
  -1   0  10        278.32        321.60        19.42 o
   0   0  10         35.35         38.30         6.97 o
   1   0  10        170.94        202.48        15.07 o
   2   0  10          4.36          8.53         2.64 o
   3   0  10         49.08         49.61         8.08 o
   4   0  10          0.35          1.52         2.46 o
   5   0  10          3.29          5.70         2.83 o
   6   0  10          0.78         -1.80         3.83 o
   7   0  10         47.60         33.27         7.41 o
   8   0  10        110.29        112.89        11.17 o
   9   0  10         40.02         41.10         6.69 o
  -9   1  10         18.78         15.35         4.50 o
  -8   1  10         67.49         64.39         9.92 o
  -7   1  10         27.33         32.38         8.56 o
  -6   1  10          1.01          3.38         4.04 o
  -5   1  10         62.55         47.76         5.20 o
  -4   1  10         75.37         75.58        10.45 o
  -3   1  10         23.25         17.76         4.93 o
  -2   1  10        550.90        491.91        23.83 o
  -1   1  10        369.75        382.33        20.86 o
   0   1  10        556.78        492.87        23.41 o
   1   1  10         42.20         34.03         6.37 o
   2   1  10         69.24         66.17         6.02 o
   3   1  10        691.60        660.27        27.02 o
   4   1  10         64.01         53.88         8.50 o
   5   1  10        179.36        157.69        10.19 o
   6   1  10          0.23          3.75         2.48 o
   7   1  10         11.64          9.48         4.39 o
   8   1  10          0.90          4.86         4.31 o
   9   1  10          8.73          6.32         2.78 o
  -9   2  10        120.01        125.35        10.20 o
  -8   2  10         14.87         26.63         6.37 o
  -7   2  10          1.19          8.15         4.66 o
  -6   2  10        107.57         84.94         8.51 o
  -5   2  10         83.82         91.31         6.95 o
  -4   2  10        512.13        449.32        24.16 o
  -3   2  10        610.91        631.52        26.90 o
  -2   2  10         52.98         65.40         9.43 o
  -1   2  10        130.19        146.22        13.06 o
   0   2  10        952.64        852.92        30.75 o
   1   2  10        942.76        938.93        32.09 o
   2   2  10         26.11         35.12         4.41 o
   3   2  10         25.38         24.61         3.79 o
   4   2  10          8.83          6.26         3.75 o
   5   2  10         15.66         14.60         2.95 o
   6   2  10        133.20        105.45         8.62 o
   7   2  10          0.95         -3.70         3.84 o
   8   2  10        378.62        385.42        21.73 o
   9   2  10        142.45        151.95         8.66 o
  10   2  10         17.09         16.90         3.84 o
  -9   3  10          1.62          0.43         2.13 o
  -8   3  10          5.42          3.09         3.13 o
  -7   3  10          6.26         -1.46         4.25 o
  -6   3  10        317.51        332.30        16.31 o
  -5   3  10         24.08         30.39         4.23 o
  -4   3  10        211.31        195.09        11.25 o
  -3   3  10        991.99        974.60        23.90 o
  -2   3  10        305.98        291.37        12.94 o
  -1   3  10        866.73        754.42        20.40 o
   0   3  10        484.33        413.55        14.99 o
   1   3  10        115.09        148.82        12.93 o
   2   3  10         65.89         45.44         4.88 o
   3   3  10        258.27        246.94        26.19 o
   4   3  10          0.23         -1.30         2.83 o
   5   3  10          6.64         12.60         5.11 o
   6   3  10         81.09         81.44         7.54 o
   7   3  10         31.74         42.42         8.44 o
   8   3  10         21.41         15.12         5.99 o
   9   3  10         25.01         20.94         5.71 o
  10   3  10          6.06          8.12         3.44 o
  -8   4  10         42.92         37.23         6.61 o
  -7   4  10         84.24         87.88        10.91 o
  -6   4  10        236.78        249.70        19.76 o
  -5   4  10        197.75        215.27        18.86 o
  -4   4  10         30.74         38.81         8.03 o
  -3   4  10         55.27         60.51         8.81 o
  -2   4  10        212.81        235.98        16.38 o
  -1   4  10       1005.40       1042.92        33.76 o
   0   4  10          0.61         12.24         4.21 o
   1   4  10        113.03         83.36         9.74 o
   2   4  10        458.87        425.70        20.07 o
   3   4  10       1548.94       1467.66        51.98 o
   4   4  10        242.78        244.40        16.72 o
   5   4  10          4.20          1.33         3.18 o
   6   4  10         17.24         15.54         3.65 o
   7   4  10         26.59         23.11         6.26 o
   8   4  10          1.30         -3.36         3.36 o
   9   4  10          0.90          1.06         3.08 o
  10   4  10         30.15         20.50         4.47 o
  -8   5  10         46.27         47.15         7.17 o
  -7   5  10         68.12         80.29        10.11 o
  -6   5  10         12.10          4.78         4.29 o
  -5   5  10         14.01          9.82         5.22 o
  -4   5  10        237.96        214.43        18.96 o
  -3   5  10         12.23          5.36         2.32 o
  -2   5  10          5.43          2.70         3.56 o
  -1   5  10        477.94        516.25        24.30 o
   0   5  10        792.03        795.64        29.67 o
   1   5  10          0.19          7.61         4.33 o
   2   5  10        180.68        174.41         9.25 o
   3   5  10          6.80          2.23         1.89 o
   4   5  10        591.63        569.72        25.46 o
   5   5  10        233.13        183.12        15.53 o
   6   5  10          3.49          3.05         2.31 o
   7   5  10        118.21         87.15        11.43 o
   8   5  10        288.45        308.35        14.61 o
   9   5  10          0.08         -3.65         3.65 o
  10   5  10         65.67         69.44         7.84 o
  -8   6  10         34.46         33.20         4.13 o
  -7   6  10        106.76        100.90         8.03 o
  -6   6  10         42.31         34.29         7.93 o
  -5   6  10          0.57          3.16         4.50 o
  -4   6  10          7.18          3.81         4.20 o
  -3   6  10        443.76        445.09        12.28 o
  -2   6  10        360.39        377.09        15.47 o
  -1   6  10        555.48        587.31        18.55 o
   0   6  10        631.74        654.42        27.45 o
   1   6  10       1309.04       1286.99        38.16 o
   2   6  10        115.65         91.72         7.00 o
   3   6  10          4.44          5.24         3.11 o
   4   6  10        136.50        117.80        12.17 o
   5   6  10        418.03        389.39        22.30 o
   6   6  10       1595.91       1494.62        25.39 o
   7   6  10         36.44         35.51         5.29 o
   8   6  10         64.94         52.84         6.00 o
   9   6  10         48.96         49.83         7.93 o
  10   6  10          3.35          5.93         3.89 o
  -8   7  10         58.99         71.13         5.87 o
  -7   7  10         18.29         10.76         4.24 o
  -6   7  10        116.87        104.66        12.11 o
  -5   7  10         12.48          7.83         4.39 o
  -4   7  10        174.70        155.67        16.67 o
  -3   7  10         72.05         78.15        11.54 o
  -2   7  10         55.78         59.55         6.67 o
  -1   7  10        531.80        588.72        18.96 o
   0   7  10         24.20         27.15         6.28 o
   1   7  10        122.16        133.23        12.64 o
   2   7  10        101.86        113.01         7.94 o
   3   7  10         95.97         96.63         7.59 o
   4   7  10        391.09        391.97        21.86 o
   5   7  10       1486.56       1427.66        24.39 o
   6   7  10        706.76        675.35        17.24 o
   7   7  10         98.21         98.63         8.25 o
   8   7  10          2.70         -0.86         3.64 o
   9   7  10         59.01         50.37         7.80 o
  10   7  10         38.90         41.62         5.43 o
  -7   8  10          6.63          8.63         2.74 o
  -6   8  10          9.64         11.04         3.46 o
  -5   8  10        262.51        254.30        19.75 o
  -4   8  10         27.34         31.13         7.33 o
  -3   8  10        403.26        388.40        16.90 o
  -2   8  10         83.93         84.16         8.41 o
  -1   8  10          0.05          3.74         3.35 o
   0   8  10        128.75        137.17        13.44 o
   1   8  10         46.01         45.24         7.87 o
   2   8  10          3.92          5.73         2.66 o
   3   8  10         59.54         44.14         6.25 o
   4   8  10        298.34        270.90        18.74 o
   5   8  10          1.55          1.85         2.20 o
   6   8  10         81.18         74.39         5.97 o
   7   8  10          4.40          3.03         2.50 o
   8   8  10          2.30          1.42         3.81 o
   9   8  10          0.38          3.25         2.18 o
  10   8  10         54.30         65.06         9.09 o
  -7   9  10         13.77          8.56         3.10 o
  -6   9  10         16.20         14.17         3.24 o
  -5   9  10         56.65         60.21         9.17 o
  -4   9  10         53.33         57.32         9.81 o
  -3   9  10        214.91        204.55        12.26 o
  -2   9  10        239.72        244.36        13.39 o
  -1   9  10        414.79        406.88        16.89 o
   0   9  10        182.76        193.11        16.46 o
   1   9  10        132.75        136.56         9.46 o
   2   9  10          7.57          2.73         2.40 o
   3   9  10          0.83          2.46         1.86 o
   4   9  10         10.70          9.81         2.48 o
   5   9  10        359.39        345.66        17.71 o
   6   9  10         80.38         65.59         6.89 o
   7   9  10        523.34        541.01        18.64 o
   8   9  10         13.45         11.08         3.00 o
   9   9  10        134.19        152.37         6.42 o
  10   9  10         38.62         39.98         7.09 o
  -6  10  10         40.33         38.21         3.96 o
  -5  10  10        156.01        155.34         9.23 o
  -4  10  10          7.52          1.16         2.53 o
  -3  10  10         11.21          6.07         3.00 o
  -2  10  10        198.49        177.04        11.49 o
  -1  10  10          0.62          0.00         2.50 o
   0  10  10        325.49        271.48        19.92 o
   1  10  10         89.28        105.24         8.39 o
   2  10  10         54.19         39.15         5.23 o
   3  10  10        134.91        147.79         8.18 o
   4  10  10        353.12        382.41        14.33 o
   5  10  10        343.84        339.67        15.63 o
   6  10  10          0.78          3.20         3.54 o
   7  10  10          0.09         -0.61         3.90 o
   8  10  10        258.61        276.20        13.37 o
   9  10  10          4.46          5.77         2.06 o
  10  10  10        167.97        218.61        14.26 o
  -5  11  10          6.96          5.58         2.67 o
  -4  11  10         13.06         13.95         2.71 o
  -3  11  10          0.19          4.06         2.67 o
  -2  11  10        304.79        251.21        13.17 o
  -1  11  10         30.25         26.55         4.96 o
   0  11  10         49.41         44.82         8.54 o
   1  11  10        286.02        274.09        19.83 o
   2  11  10         25.28         28.99         5.94 o
   3  11  10        555.61        568.98        19.69 o
   4  11  10        808.37        833.17        24.86 o
   5  11  10         83.20         78.68        10.96 o
   6  11  10        176.57        149.57        14.58 o
   7  11  10         10.64         10.30         4.67 o
   8  11  10         21.05         21.04         3.30 o
   9  11  10         26.10         29.29         4.14 o
  10  11  10          3.59          5.48         2.69 o
  -4  12  10         58.67         52.65         6.01 o
  -3  12  10          5.23          5.56         3.62 o
  -2  12  10        121.81        101.22        11.36 o
  -1  12  10         19.31         24.91         4.53 o
   0  12  10         17.46         19.38         4.45 o
   1  12  10          1.54          2.81         4.31 o
   2  12  10        313.02        353.81        22.07 o
   3  12  10        606.65        640.75        28.79 o
   4  12  10        157.82        168.81        13.49 o
   5  12  10         14.98         11.86         5.34 o
   6  12  10          9.85         10.17         4.76 o
   7  12  10        173.13        181.20        10.88 o
   8  12  10          0.51         -1.73         2.38 o
   9  12  10         51.79         52.59         7.15 o
  -3  13  10          0.37         -3.36         3.36 o
  -2  13  10          9.77         15.79         5.48 o
  -1  13  10         27.19         20.07         3.77 o
   0  13  10          0.23         -0.97         2.45 o
   1  13  10         11.86         12.48         3.70 o
   2  13  10          7.71          9.26         3.30 o
   3  13  10        589.12        622.50        20.20 o
   4  13  10         49.84         37.16         5.51 o
   5  13  10         52.69         44.23         5.90 o
   6  13  10        529.20        484.21        18.06 o
   7  13  10         25.13         28.13         7.04 o
   8  13  10        118.37        111.49        10.92 o
   9  13  10          7.26          2.89         2.43 o
  -2  14  10         10.34         15.48         4.02 o
  -1  14  10          0.22          0.34         2.80 o
   0  14  10         31.76         19.94         3.78 o
   1  14  10        164.79        173.44        10.05 o
   2  14  10        377.10        358.57        15.86 o
   3  14  10         19.21         24.50         4.28 o
   4  14  10        150.53        150.20        13.81 o
   5  14  10         21.23         13.82         3.39 o
   6  14  10          0.36          0.50         2.10 o
   7  14  10          1.03          7.81         4.09 o
   8  14  10          0.85          1.40         2.33 o
   0  15  10         72.00         84.31         5.58 o
   1  15  10         43.98         31.67         5.50 o
   2  15  10        187.64        174.58         8.86 o
   3  15  10         21.32         21.51         5.73 o
   4  15  10          1.51          1.90         2.92 o
   5  15  10          1.12          2.75         2.70 o
   6  15  10          0.12          0.44         2.50 o
   7  15  10        224.96        245.75        12.79 o
   2  16  10        154.28        172.76         9.97 o
   3  16  10         23.97         37.31         4.91 o
  -3  -9  11          1.12         -1.23         2.27 o
  -2  -9  11          0.43         -0.94         2.14 o
  -1  -9  11          0.15          2.42         2.39 o
  -5  -8  11          0.21         -0.99         1.72 o
  -4  -8  11        148.62        164.09        10.94 o
  -3  -8  11         25.77         47.04         6.52 o
  -2  -8  11          7.38         11.11         3.76 o
  -1  -8  11         33.10         40.23         6.26 o
   0  -8  11         19.06         30.58         4.41 o
   1  -8  11        546.37        715.90        21.18 o
   2  -8  11          5.28          5.21         2.53 o
  -6  -7  11          4.94          6.86         2.07 o
  -5  -7  11          6.04          2.14         3.03 o
  -4  -7  11          1.13         -1.82         3.35 o
  -3  -7  11          2.37         -0.51         3.67 o
  -2  -7  11          0.26         -4.18         4.18 o
  -1  -7  11        332.02        341.51        13.37 o
   0  -7  11         54.63         70.13         6.17 o
   1  -7  11         30.07         31.24         3.91 o
   2  -7  11        186.94        231.33        14.11 o
   3  -7  11          1.44          4.41         3.08 o
  -7  -6  11          7.53          7.44         3.17 o
  -6  -6  11          2.73          4.71         2.76 o
  -5  -6  11          0.01          0.47         3.32 o
  -4  -6  11         66.51         71.03         9.24 o
  -3  -6  11         42.02         35.14         7.32 o
  -2  -6  11        128.71        128.89         8.98 o
  -1  -6  11        213.40        181.05        10.56 o
   0  -6  11          0.01         -1.16         2.75 o
   1  -6  11         21.08         24.10         4.02 o
   2  -6  11          0.07         -2.74         4.23 o
   3  -6  11          0.93         -4.04         4.04 o
   4  -6  11         11.62         13.30         4.24 o
  -8  -5  11          5.33          5.59         2.25 o
  -7  -5  11         23.84         28.68         3.75 o
  -6  -5  11          3.33          0.79         2.18 o
  -5  -5  11         31.45         34.71         5.10 o
  -4  -5  11         38.53         22.53         5.84 o
  -3  -5  11         18.22         18.56         5.84 o
  -2  -5  11         10.38         13.46         3.63 o
  -1  -5  11        160.72        139.96         9.94 o
   0  -5  11         23.88         18.03         4.24 o
   1  -5  11        156.82        172.06        10.50 o
   2  -5  11          1.97          0.35         3.80 o
   3  -5  11          0.74          4.85         2.91 o
   4  -5  11          8.15          4.17         3.66 o
   5  -5  11         33.85         35.55         3.94 o
  -8  -4  11        226.70        224.67        17.98 o
  -7  -4  11         20.76         15.98         4.34 o
  -6  -4  11          1.24          6.72         2.16 o
  -5  -4  11         20.20         14.40         3.61 o
  -4  -4  11        289.91        299.59        19.28 o
  -3  -4  11        581.19        505.00        25.53 o
  -2  -4  11        148.78        144.39        10.01 o
  -1  -4  11          0.10         -2.22         3.31 o
   0  -4  11        438.49        415.54        16.59 o
   1  -4  11        205.69        197.13         9.33 o
   2  -4  11        124.10        142.34         9.99 o
   3  -4  11          1.44          2.95         4.47 o
   4  -4  11         60.34         61.42         6.51 o
   5  -4  11        166.92        196.55        10.12 o
   6  -4  11          3.24          6.31         2.25 o
  -8  -3  11          7.52          4.77         2.11 o
  -7  -3  11        166.77        151.16         9.09 o
  -6  -3  11        154.03        107.53         6.65 o
  -5  -3  11          7.34          0.55         2.74 o
  -4  -3  11         41.44         12.65         5.07 o
  -3  -3  11        294.56        246.23        17.90 o
  -2  -3  11        214.91        175.07        11.57 o
  -1  -3  11          0.02          3.46         2.64 o
   0  -3  11        721.27        672.70        16.85 o
   1  -3  11       1029.85       1039.37        21.01 o
   2  -3  11         40.56         33.09         5.15 o
   3  -3  11          3.03         10.61         4.08 o
   4  -3  11        241.81        270.98        15.25 o
   5  -3  11          1.64          3.10         2.83 o
   6  -3  11         34.95         33.18         4.61 o
   7  -3  11          0.86         -0.83         1.71 o
  -9  -2  11         58.22         61.63         7.04 o
  -8  -2  11         22.96         18.08         5.38 o
  -7  -2  11         31.06         42.84         8.69 o
  -6  -2  11         94.24         89.86        12.58 o
  -5  -2  11        330.53        397.68        17.46 o
  -4  -2  11          8.19          9.16         2.77 o
  -3  -2  11         63.91         57.62         6.12 o
  -2  -2  11         18.44         18.30         3.16 o
  -1  -2  11         68.84         74.67         5.72 o
   0  -2  11       1815.26       1750.76        26.63 o
   1  -2  11          4.95          1.52         2.92 o
   2  -2  11          0.33          3.02         2.59 o
   3  -2  11       1144.45       1128.63        22.55 o
   4  -2  11       1960.95       1961.35        37.01 o
   5  -2  11          2.31          0.55         2.74 o
   6  -2  11        258.51        251.04         9.45 o
   7  -2  11          2.68         -0.40         2.20 o
   8  -2  11         20.57         25.22         4.38 o
  -9  -1  11         18.32         20.76         4.34 o
  -8  -1  11        145.54        164.25        14.54 o
  -7  -1  11         19.12         17.65         6.11 o
  -6  -1  11         56.98         55.34        10.54 o
  -5  -1  11         24.58         21.45         4.22 o
  -4  -1  11        102.18        100.06         7.90 o
  -3  -1  11         79.38         50.84         5.84 o
  -2  -1  11        158.32        153.70         6.90 o
  -1  -1  11       1830.89       1749.56        47.35 o
   0  -1  11       2001.57       2049.08        51.14 o
   1  -1  11         12.62          8.95         3.20 o
   2  -1  11         67.83         71.76         5.72 o
   3  -1  11          6.14          6.75         2.68 o
   4  -1  11       2041.68       2098.74        30.71 o
   5  -1  11        311.34        302.06        11.41 o
   6  -1  11        516.49        518.03        17.96 o
   7  -1  11          5.30          4.26         3.47 o
   8  -1  11         93.85        106.84         6.95 o
  -9   0  11         16.23         21.19         4.55 o
  -8   0  11         22.73         21.77         5.95 o
  -7   0  11        106.81         90.89        12.48 o
  -6   0  11         68.36         66.36        11.57 o
  -5   0  11         39.83         25.24         6.96 o
  -4   0  11          4.84          6.11         2.42 o
  -3   0  11         27.95         21.18         3.27 o
  -2   0  11         79.61        101.12        11.53 o
  -1   0  11        609.30        559.02        26.69 o
   0   0  11        906.04        907.27        33.73 o
   1   0  11        899.44        930.58        33.88 o
   2   0  11        342.42        352.98        14.15 o
   3   0  11        402.75        382.75        12.66 o
   4   0  11        242.53        241.46        16.34 o
   5   0  11        486.86        482.54        24.12 o
   6   0  11         58.05         46.07         7.94 o
   7   0  11         61.30         57.14         6.25 o
   8   0  11         18.48         28.68         4.14 o
   9   0  11          2.35          7.46         2.00 o
  -9   1  11         25.92         23.46         4.45 o
  -8   1  11         41.52         51.21         8.22 o
  -7   1  11         38.77         44.43         9.16 o
  -6   1  11          4.54         13.24         6.18 o
  -5   1  11         46.44         42.75         5.11 o
  -4   1  11          5.57          5.17         2.56 o
  -3   1  11        221.63        192.07        15.42 o
  -2   1  11        503.26        501.02        25.07 o
  -1   1  11        152.49        125.11        12.55 o
   0   1  11         76.13         67.77         9.28 o
   1   1  11         48.54         56.75         8.58 o
   2   1  11       2369.05       2314.23        39.87 o
   3   1  11        684.85        648.80        27.16 o
   4   1  11         94.70         84.91         6.11 o
   5   1  11         51.92         41.20         5.42 o
   6   1  11         35.20         39.51         8.02 o
   7   1  11         89.48         93.01        10.98 o
   8   1  11         49.78         51.69         5.56 o
   9   1  11         42.89         46.53         3.42 o
  -8   2  11         24.53         16.73         4.74 o
  -7   2  11         59.60         50.73         9.11 o
  -6   2  11         65.52         49.86         6.67 o
  -5   2  11        228.95        219.60        10.61 o
  -4   2  11          2.88          4.98         2.84 o
  -3   2  11        158.55        147.53        13.79 o
  -2   2  11         44.01         60.06         9.01 o
  -1   2  11        242.07        247.80        17.73 o
   0   2  11        154.50        167.75        14.52 o
   1   2  11          4.36          3.91         3.68 o
   2   2  11         77.94         55.23         8.02 o
   3   2  11        116.16        122.97        11.80 o
   4   2  11         82.17         70.57         7.08 o
   5   2  11          5.43          2.09         2.75 o
   6   2  11        281.59        267.52        18.81 o
   7   2  11          7.28         10.77         4.85 o
   8   2  11        741.49        729.70        20.09 o
   9   2  11         47.65         43.70         3.52 o
  -8   3  11         25.95         25.85         5.26 o
  -7   3  11        128.34        108.79        12.21 o
  -6   3  11        208.94        198.51        12.50 o
  -5   3  11        288.50        252.98        14.80 o
  -4   3  11         90.47         75.57         7.52 o
  -3   3  11         25.12         19.61         4.07 o
  -2   3  11         83.00         88.66        10.87 o
  -1   3  11         67.08         85.31        10.54 o
   0   3  11        197.72        182.10        15.39 o
   1   3  11         37.85         23.30         5.88 o
   2   3  11          0.05         -2.89         3.89 o
   3   3  11         22.17         24.39         3.84 o
   4   3  11        502.35        504.84        24.67 o
   5   3  11        349.42        378.73        12.80 o
   6   3  11         16.70         13.52         2.98 o
   7   3  11         19.07         22.14         4.19 o
   8   3  11          0.27          1.61         2.39 o
   9   3  11         77.78         73.61         5.76 o
  10   3  11         53.92         61.03         5.95 o
  -8   4  11         33.99         24.06         4.94 o
  -7   4  11         12.06         14.75         4.95 o
  -6   4  11         19.79         20.20         6.28 o
  -5   4  11        101.69         91.48        12.28 o
  -4   4  11        233.96        232.49        18.76 o
  -3   4  11         40.12         38.58         5.59 o
  -2   4  11        338.52        354.74        15.10 o
  -1   4  11        198.84        174.20        10.58 o
   0   4  11          6.62          0.74         2.22 o
   1   4  11          6.24          4.73         4.54 o
   2   4  11         73.66         73.35         9.58 o
   3   4  11         34.67         21.25         3.77 o
   4   4  11        222.60        195.07        15.39 o
   5   4  11          0.00          2.16         2.45 o
   6   4  11         61.37         75.18         7.37 o
   7   4  11        226.00        210.71        16.74 o
   8   4  11         32.25         22.49         4.29 o
   9   4  11         26.67         23.94         3.60 o
  10   4  11        142.72        155.26         9.95 o
  -8   5  11         95.18        101.91         8.85 o
  -7   5  11          2.80          8.96         4.44 o
  -6   5  11        110.25         97.74        12.04 o
  -5   5  11        110.28         88.33        12.55 o
  -4   5  11         26.46         25.80         7.41 o
  -3   5  11         82.95         70.61        10.20 o
  -2   5  11        477.66        444.41        17.13 o
  -1   5  11        369.45        318.49        20.17 o
   0   5  11        337.98        268.34        18.19 o
   1   5  11          0.07          1.44         3.54 o
   2   5  11         30.37         15.39         4.67 o
   3   5  11        174.07        161.52         9.62 o
   4   5  11         65.91         54.32         7.94 o
   5   5  11         22.49         18.49         5.41 o
   6   5  11          8.12         -0.54         2.88 o
   7   5  11        566.23        502.51        18.30 o
   8   5  11          5.19          5.68         3.18 o
   9   5  11         40.89         31.93         6.49 o
  10   5  11         53.53         56.94         6.46 o
  -8   6  11          4.32          5.38         1.85 o
  -7   6  11        103.93        106.86         7.74 o
  -6   6  11        159.15        152.60        14.66 o
  -5   6  11        105.62        104.16        13.33 o
  -4   6  11        135.08        109.27        14.38 o
  -3   6  11          4.78          8.98         3.06 o
  -2   6  11        301.37        297.60        19.90 o
  -1   6  11          3.37          9.75         4.31 o
   0   6  11       1645.14       1654.25        45.71 o
   1   6  11        403.41        372.80        21.52 o
   2   6  11        143.05        161.46        14.17 o
   3   6  11         73.56         66.86         6.47 o
   4   6  11        169.50        140.00        13.38 o
   5   6  11        212.72        207.10         9.52 o
   6   6  11        818.29        782.96        18.67 o
   7   6  11         94.28         83.95         7.69 o
   8   6  11        253.44        248.41        12.14 o
   9   6  11          0.22          2.93         3.41 o
  10   6  11         47.22         45.40         5.96 o
  -7   7  11        181.73        181.70        13.52 o
  -6   7  11         12.96         20.15         6.12 o
  -5   7  11          0.09         -1.37         3.60 o
  -4   7  11        189.11        192.39        18.00 o
  -3   7  11         60.53         50.45         9.53 o
  -2   7  11         97.19         86.75         8.13 o
  -1   7  11         44.98         78.71        10.70 o
   0   7  11         15.85         13.00         5.02 o
   1   7  11        301.36        252.07        18.11 o
   2   7  11          0.18         -1.73         3.35 o
   3   7  11         39.31         43.47         7.37 o
   4   7  11        154.74        162.00         9.11 o
   5   7  11       1712.64       1618.91        26.50 o
   6   7  11        401.90        395.72        13.34 o
   7   7  11        330.47        308.19        20.79 o
   8   7  11         17.36         14.70         3.56 o
   9   7  11         49.51         56.41         7.99 o
  10   7  11          0.31          0.38         3.11 o
  -7   8  11          1.87         -0.23         2.26 o
  -6   8  11         15.31         23.86         5.82 o
  -5   8  11        112.97        126.48        13.52 o
  -4   8  11          5.99         11.60         5.62 o
  -3   8  11         49.85         50.03         9.51 o
  -2   8  11        973.86        978.65        64.87 o
  -1   8  11         35.34         33.00         5.12 o
   0   8  11         75.36         76.05         7.45 o
   1   8  11         11.41         19.24         5.99 o
   2   8  11        304.21        295.75        19.58 o
   3   8  11         62.89         58.05         4.45 o
   4   8  11        855.03        831.57        16.22 o
   5   8  11         65.02         56.01         5.32 o
   6   8  11         77.55         64.10         6.88 o
   7   8  11         92.54         91.63         7.78 o
   8   8  11         88.87         75.34         6.60 o
   9   8  11          1.92         -0.50         2.04 o
  10   8  11          5.45          7.63         3.86 o
  -6   9  11          1.00         -0.01         1.98 o
  -5   9  11         36.62         48.17         8.33 o
  -4   9  11          8.09          4.16         4.31 o
  -3   9  11        203.23        192.34        11.76 o
  -2   9  11        111.14        119.56         9.49 o
  -1   9  11          0.54         -1.43         3.00 o
   0   9  11         64.05         57.32         9.16 o
   1   9  11         31.10         39.86         7.94 o
   2   9  11         88.06         84.35         7.55 o
   3   9  11        362.09        375.71        12.77 o
   4   9  11       1489.98       1495.51        53.65 o
   5   9  11        716.49        703.78        21.79 o
   6   9  11         26.23         16.59         5.90 o
   7   9  11         10.12         10.67         4.53 o
   8   9  11         55.93         51.88         6.55 o
   9   9  11         92.69        104.60         6.09 o
  10   9  11         57.09         82.22         8.73 o
  -5  10  11         20.76         14.91         2.95 o
  -4  10  11         43.22         50.78         8.60 o
  -3  10  11        165.93        150.76        10.09 o
  -2  10  11        336.67        322.05        20.13 o
  -1  10  11         52.16         41.35         5.76 o
   0  10  11         28.21         19.64         6.13 o
   1  10  11        276.60        266.17        19.67 o
   2  10  11        325.79        323.20        21.76 o
   3  10  11        152.08        160.91         9.49 o
   4  10  11        487.42        464.22        15.20 o
   5  10  11        743.79        819.68        50.85 o
   6  10  11          7.70         11.86         4.69 o
   7  10  11          6.30          7.82         4.16 o
   8  10  11         52.46         50.76         5.86 o
   9  10  11         16.43         12.55         2.46 o
  10  10  11          0.67         -2.75         2.75 o
  -5  11  11          0.41          3.34         2.49 o
  -4  11  11          1.30         -0.78         2.98 o
  -3  11  11        247.32        240.05        11.87 o
  -2  11  11          1.65          0.10         3.17 o
  -1  11  11          2.03         -0.90         3.88 o
   0  11  11          2.63          3.27         3.67 o
   1  11  11          1.26         -2.32         4.58 o
   2  11  11          5.17          4.80         5.56 o
   3  11  11          0.81          2.87         3.00 o
   4  11  11         12.24         10.09         5.33 o
   5  11  11        445.40        485.16        25.94 o
   6  11  11         24.86         20.78         5.97 o
   7  11  11         54.01         57.48         8.63 o
   8  11  11         83.81         88.58         5.90 o
   9  11  11         12.68          9.72         1.84 o
  -3  12  11        116.37        110.01        10.20 o
  -2  12  11         34.69         36.09         6.98 o
  -1  12  11         13.98         10.66         4.90 o
   0  12  11        330.22        360.75        15.70 o
   1  12  11         22.45         16.66         5.67 o
   2  12  11         46.24         51.70         8.82 o
   3  12  11        683.82        754.59        22.23 o
   4  12  11          3.21          2.44         2.72 o
   5  12  11        160.58        168.01        15.52 o
   6  12  11         35.83         38.75         8.04 o
   7  12  11          2.30          2.75         2.57 o
   8  12  11         12.35         11.53         2.97 o
   9  12  11        145.63        177.26        11.78 o
  -3  13  11          6.32         16.74         3.77 o
  -2  13  11         61.03         55.35         7.46 o
  -1  13  11         85.03         96.68        10.81 o
   0  13  11          8.49          6.03         4.52 o
   1  13  11        138.56        169.00        10.63 o
   2  13  11         43.16         45.62         5.85 o
   3  13  11        337.86        369.28        15.42 o
   4  13  11         20.81         29.29         4.66 o
   5  13  11         49.34         56.67         6.27 o
   6  13  11         35.08         37.95         4.92 o
   7  13  11         74.81         80.18        10.08 o
   8  13  11         25.45         29.53         5.60 o
  -2  14  11         71.53         74.24         6.82 o
  -1  14  11          1.38          1.89         2.74 o
   0  14  11          0.73         -0.35         2.23 o
   1  14  11        175.84        187.84        10.03 o
   2  14  11        414.77        449.96        15.84 o
   3  14  11         26.92         21.16         4.01 o
   4  14  11          1.39          8.19         4.32 o
   5  14  11         66.16         76.60         6.59 o
   6  14  11        128.93        121.48         7.49 o
   7  14  11         36.92         46.12         6.99 o
   8  14  11          0.27          2.54         2.29 o
   0  15  11          1.76          3.54         1.69 o
   1  15  11        297.01        350.62        13.39 o
   2  15  11        300.27        328.40        11.66 o
   3  15  11         27.37         45.13         7.81 o
   4  15  11         13.16         12.58         4.13 o
   5  15  11          5.50          6.08         2.73 o
   6  15  11         31.85         35.21         5.16 o
  -3  -8  12         23.55         34.56         4.86 o
  -2  -8  12         23.34         24.31         4.34 o
  -1  -8  12        290.23        356.53        13.75 o
  -5  -7  12          5.44          7.81         2.52 o
  -4  -7  12          0.15         -2.84         3.29 o
  -3  -7  12          0.77         -0.07         2.83 o
  -2  -7  12         38.33         49.04         6.99 o
  -1  -7  12         28.64         18.89         4.87 o
   0  -7  12         82.49         86.31         5.83 o
   1  -7  12         31.60         32.59         5.43 o
   2  -7  12         34.92         46.33         5.77 o
  -6  -6  12          5.19          2.13         2.30 o
  -5  -6  12          0.48          3.87         3.02 o
  -4  -6  12          0.19         -2.03         3.15 o
  -3  -6  12         52.69         78.96         9.34 o
  -2  -6  12          2.96          6.14         4.41 o
  -1  -6  12        140.22        130.04         8.50 o
   0  -6  12          1.22         -0.18         2.61 o
   1  -6  12         14.08         14.36         3.70 o
   2  -6  12          1.66          3.97         3.50 o
   3  -6  12         52.71         65.20         7.20 o
   4  -6  12          0.00          1.60         2.19 o
  -7  -5  12         46.31         40.69         4.71 o
  -6  -5  12          0.26         -2.94         2.94 o
  -5  -5  12         54.79         55.11         7.69 o
  -4  -5  12         27.95         42.09         7.26 o
  -3  -5  12        143.05        133.22        12.75 o
  -2  -5  12         26.31         23.07         6.09 o
  -1  -5  12          3.41          3.86         2.78 o
   0  -5  12          1.29          4.02         3.21 o
   1  -5  12          1.36         -2.29         4.43 o
   2  -5  12         32.88         37.08         7.19 o
   3  -5  12         10.99         15.15         4.84 o
   4  -5  12        108.75        128.09        10.31 o
   5  -5  12          4.47          4.05         2.59 o
  -7  -4  12        150.86        148.04         7.30 o
  -6  -4  12         14.22          6.45         2.42 o
  -5  -4  12         17.16         12.49         3.45 o
  -4  -4  12         38.86         38.59         7.32 o
  -3  -4  12        331.49        286.09        18.93 o
  -2  -4  12        195.68        151.97        10.11 o
  -1  -4  12         20.77         26.40         4.58 o
   0  -4  12         43.47         38.12         5.54 o
   1  -4  12         16.19         16.96         2.88 o
   2  -4  12          9.16          7.86         3.09 o
   3  -4  12         30.72         31.56         4.60 o
   4  -4  12         13.46         14.72         3.25 o
   5  -4  12          8.30         11.62         2.73 o
  -8  -3  12        105.44        106.58         9.18 o
  -7  -3  12          5.28          6.58         4.01 o
  -6  -3  12         57.18         51.44         5.54 o
  -5  -3  12         36.20         26.76         3.70 o
  -4  -3  12          6.71          5.22         3.62 o
  -3  -3  12         43.47         32.42         7.32 o
  -2  -3  12        161.02        143.39         7.93 o
  -1  -3  12         10.45          6.65         2.21 o
   0  -3  12         46.09         38.97         4.56 o
   1  -3  12         65.43         60.67         5.30 o
   2  -3  12         55.64         54.34         6.45 o
   3  -3  12        155.82        128.90         9.31 o
   4  -3  12          6.18          1.72         2.83 o
   5  -3  12         69.95         76.13         6.39 o
   6  -3  12         40.91         42.79         4.77 o
  -8  -2  12         17.29         21.97         5.28 o
  -7  -2  12         23.40         28.35         6.70 o
  -6  -2  12          9.12          2.77         3.41 o
  -5  -2  12          9.87          3.33         2.05 o
  -4  -2  12        209.23        217.75        18.18 o
  -3  -2  12          0.37         -0.68         2.71 o
  -2  -2  12       1906.69       1758.00        27.41 o
  -1  -2  12       1215.57       1133.32        22.00 o
   0  -2  12        439.67        404.83        13.21 o
   1  -2  12         51.50         41.86         5.88 o
   2  -2  12         24.58         21.26         4.63 o
   3  -2  12         58.54         74.42         8.24 o
   4  -2  12        205.11        213.16        11.97 o
   5  -2  12          1.79          1.85         2.63 o
   6  -2  12        203.86        228.24        10.25 o
   7  -2  12         29.82         29.10         5.23 o
  -8  -1  12          9.54          4.84         3.33 o
  -7  -1  12         39.44         58.26         9.54 o
  -6  -1  12         14.58         14.75         5.86 o
  -5  -1  12          7.54          3.49         3.04 o
  -4  -1  12        639.97        582.83        19.52 o
  -3  -1  12          9.97          4.85         2.57 o
  -2  -1  12        235.58        216.10        11.82 o
  -1  -1  12       3932.30       3814.67        40.09 o
   0  -1  12        921.29        950.55        19.82 o
   1  -1  12        333.23        322.61        17.79 o
   2  -1  12        478.82        478.66        17.99 o
   3  -1  12        618.36        600.26        20.25 o
   4  -1  12        129.26        135.56        16.23 o
   5  -1  12        293.76        296.57        24.78 o
   6  -1  12        329.57        335.13        13.25 o
   7  -1  12         18.30         20.15         3.36 o
   8  -1  12          1.33          4.66         2.35 o
  -8   0  12        133.97        162.01        12.94 o
  -7   0  12         87.10         86.65        11.53 o
  -6   0  12          0.85          5.64         4.69 o
  -5   0  12        178.87        179.23        12.06 o
  -4   0  12         19.29         12.18         3.49 o
  -3   0  12        189.82        198.48        11.58 o
  -2   0  12         61.71         39.13         5.19 o
  -1   0  12       1751.64       1689.58        26.16 o
   0   0  12         50.74         46.13         4.72 o
   1   0  12       2013.69       1964.43        43.65 o
   2   0  12       4221.16       4152.76       135.29 o
   3   0  12        123.78        136.12         7.67 o
   4   0  12          0.13         -1.41         4.26 o
   5   0  12         38.93         32.98         5.16 o
   6   0  12          0.33          1.27         2.49 o
   7   0  12          5.30          8.11         2.86 o
   8   0  12         10.59         12.61         2.46 o
  -8   1  12         16.84         17.46         4.85 o
  -7   1  12          6.71          7.81         4.52 o
  -6   1  12          1.64          4.52         4.31 o
  -5   1  12         35.59         29.96         5.52 o
  -4   1  12         25.68         26.02         4.67 o
  -3   1  12        167.23        142.12         9.92 o
  -2   1  12        689.35        633.56        20.03 o
  -1   1  12          6.31          7.35         2.50 o
   0   1  12        116.64        102.92        11.73 o
   1   1  12        163.49        142.48         9.71 o
   2   1  12       2849.63       2819.83        42.45 o
   3   1  12         47.69         55.92         6.38 o
   4   1  12         18.86         24.26         4.63 o
   5   1  12       1175.66       1166.90        27.41 o
   6   1  12        726.11        710.84        21.11 o
   7   1  12        161.20        154.62         9.38 o
   8   1  12          0.14          0.94         1.89 o
  -8   2  12         20.47         22.43         4.85 o
  -7   2  12         42.04         43.34         8.26 o
  -6   2  12          1.43          1.65         3.49 o
  -5   2  12         30.23         20.54         4.42 o
  -4   2  12        104.48        111.30         9.10 o
  -3   2  12        404.96        362.00        22.62 o
  -2   2  12        483.32        481.79        14.36 o
  -1   2  12        275.17        296.63        20.03 o
   0   2  12          4.26          6.42         3.82 o
   1   2  12          4.31         -0.79         3.13 o
   2   2  12        399.02        438.34        23.50 o
   3   2  12          1.08          0.94         3.52 o
   4   2  12         36.63         49.67         4.92 o
   5   2  12        110.91         94.84         8.30 o
   6   2  12         72.71         73.52         7.06 o
   7   2  12          0.29          0.98         2.72 o
   8   2  12          0.01         -0.14         2.31 o
   9   2  12         56.47         50.39         3.21 o
  -8   3  12         22.46         26.88         4.48 o
  -7   3  12         10.78          9.75         4.29 o
  -6   3  12          1.79          2.92         7.20 o
  -5   3  12          2.27          3.09         2.95 o
  -4   3  12         22.89         21.68         4.28 o
  -3   3  12        585.49        530.51        19.16 o
  -2   3  12         22.85         12.66         3.33 o
  -1   3  12         28.40         18.84         5.75 o
   0   3  12        209.40        228.90        17.77 o
   1   3  12       1767.63       1758.61        47.81 o
   2   3  12         29.85         27.07         6.75 o
   3   3  12         15.04         11.35         3.46 o
   4   3  12         98.76        102.37         6.58 o
   5   3  12          5.00          6.13         3.16 o
   6   3  12         24.44         22.68         5.15 o
   7   3  12         13.10          7.63         3.14 o
   8   3  12         68.11         68.08         5.04 o
   9   3  12         13.31          9.58         2.23 o
  -7   4  12         33.74         35.80         6.28 o
  -6   4  12        264.73        280.31        13.61 o
  -5   4  12          0.40         -2.15         3.04 o
  -4   4  12          0.04         -1.84         3.06 o
  -3   4  12         35.61         43.88         8.87 o
  -2   4  12        285.82        241.87        17.93 o
  -1   4  12         80.78         71.93        10.19 o
   0   4  12        790.74        816.18        33.69 o
   1   4  12        257.74        260.69        18.74 o
   2   4  12         98.46         88.22        10.86 o
   3   4  12         38.02         26.10         5.69 o
   4   4  12         75.83         73.17         5.44 o
   5   4  12         10.11         12.79         3.10 o
   6   4  12         39.64         31.30         5.14 o
   7   4  12          9.15          7.69         4.74 o
   8   4  12         37.10         27.22         4.27 o
   9   4  12          1.96          1.66         2.51 o
  -7   5  12         43.07         48.82         6.94 o
  -6   5  12         12.69         20.17         6.00 o
  -5   5  12         38.80         36.00         8.42 o
  -4   5  12        365.46        377.03        25.45 o
  -3   5  12        106.28        109.48        13.17 o
  -2   5  12        359.71        408.01        23.06 o
  -1   5  12       1525.61       1455.68        31.90 o
   0   5  12         65.78         63.01         6.78 o
   1   5  12         69.84         60.11         9.34 o
   2   5  12          0.03          2.22         3.76 o
   3   5  12        638.74        629.26        15.70 o
   4   5  12          0.08          0.77         2.07 o
   5   5  12         37.22         38.19         5.34 o
   6   5  12         70.30         54.65         9.87 o
   7   5  12        987.29        853.46        32.38 o
   8   5  12         15.24          8.35         3.69 o
   9   5  12          8.20          5.69         2.13 o
  10   5  12         14.98         15.46         3.31 o
  -7   6  12         17.65         17.04         4.27 o
  -6   6  12         64.34         70.60        10.03 o
  -5   6  12         34.91         37.80         7.86 o
  -4   6  12         61.54         62.14        10.92 o
  -3   6  12        160.79        156.04        11.24 o
  -2   6  12        877.85        886.17        33.56 o
  -1   6  12         42.55         36.11         4.99 o
   0   6  12        226.01        195.34        16.38 o
   1   6  12        135.36        113.78        12.58 o
   2   6  12         16.20         10.12         4.77 o
   3   6  12          0.32          2.97         2.19 o
   4   6  12        446.82        416.44        13.21 o
   5   6  12         24.37         21.25         3.43 o
   6   6  12         79.76         82.14         7.70 o
   7   6  12          3.64          6.37         2.67 o
   8   6  12         11.75         10.37         3.10 o
   9   6  12        111.73        146.69        11.51 o
  10   6  12         53.67         68.88         4.78 o
  -7   7  12         61.41         59.53         7.20 o
  -6   7  12          7.57          5.93         3.84 o
  -5   7  12         21.56         21.37         6.49 o
  -4   7  12         82.47         89.83        12.59 o
  -3   7  12         86.87         93.18        12.70 o
  -2   7  12         26.17         28.30         5.02 o
  -1   7  12        376.26        356.44        21.65 o
   0   7  12         58.44         36.95         7.98 o
   1   7  12          0.11         -1.77         2.58 o
   2   7  12         74.58         63.94         8.61 o
   3   7  12        271.28        273.31        13.03 o
   4   7  12         18.92         16.72         3.07 o
   5   7  12        157.65        139.95         8.04 o
   6   7  12          0.31          0.80         3.08 o
   7   7  12          3.16          2.13         2.37 o
   8   7  12         55.20         54.22         5.69 o
   9   7  12         10.34          0.62         3.18 o
  10   7  12         12.13         15.72         5.11 o
  -6   8  12          4.13          2.88         2.15 o
  -5   8  12         31.78         38.27         7.67 o
  -4   8  12          2.55          4.99         4.03 o
  -3   8  12        135.64        151.52        15.75 o
  -2   8  12         49.24         42.06         5.86 o
  -1   8  12        145.60        117.40         9.57 o
   0   8  12        108.34         67.65        10.26 o
   1   8  12         37.81         42.24         8.17 o
   2   8  12         67.80         59.52         6.53 o
   3   8  12          0.03          2.54         3.16 o
   4   8  12        155.12        166.94         7.49 o
   5   8  12          3.07          2.14         2.73 o
   6   8  12        537.08        511.90        14.85 o
   7   8  12          1.07          1.78         2.44 o
   8   8  12        407.00        446.87        15.16 o
   9   8  12          0.90          0.72         1.95 o
  10   8  12          5.77          6.31         2.83 o
  -6   9  12          0.01         -0.09         1.62 o
  -5   9  12          6.23          7.76         4.06 o
  -4   9  12         28.55         22.78         6.52 o
  -3   9  12        389.71        370.90        23.62 o
  -2   9  12         41.31         43.17         5.90 o
  -1   9  12         29.61         21.17         4.30 o
   0   9  12         99.48         83.38        11.40 o
   1   9  12        103.68         90.01        11.77 o
   2   9  12          1.32          2.37         2.99 o
   3   9  12        443.40        457.06        24.31 o
   4   9  12        942.87        939.91        31.96 o
   5   9  12        790.05        811.61        32.64 o
   6   9  12          0.00         -0.95         4.04 o
   7   9  12        268.37        257.89        18.21 o
   8   9  12          0.30          4.58         2.67 o
   9   9  12          5.49          2.28         1.68 o
  -5  10  12          0.80          1.96         1.64 o
  -4  10  12        191.51        196.18        15.12 o
  -3  10  12          1.02          0.09         2.35 o
  -2  10  12         10.46          9.25         3.34 o
  -1  10  12          0.66         -2.21         2.91 o
   0  10  12          1.08          3.13         3.95 o
   1  10  12          0.62          5.29         4.23 o
   2  10  12        196.76        207.03        13.84 o
   3  10  12        373.67        380.89        19.61 o
   4  10  12        924.33        972.72        25.80 o
   5  10  12          0.00          4.39         2.84 o
   6  10  12        221.14        230.64        18.01 o
   7  10  12         21.39         19.12         5.50 o
   8  10  12         68.03         79.45         9.26 o
   9  10  12         52.48         62.32         4.20 o
  -4  11  12        327.34        313.95        16.53 o
  -3  11  12         76.22         83.03         6.66 o
  -2  11  12         38.38         28.90         4.59 o
  -1  11  12          5.57          7.48         3.57 o
   0  11  12         13.71         14.60         5.88 o
   1  11  12         46.73         42.91         8.59 o
   2  11  12         44.52         44.89         7.10 o
   3  11  12        277.55        281.88        13.88 o
   4  11  12          8.98          9.15         3.43 o
   5  11  12        105.87        109.59        11.84 o
   6  11  12        315.06        314.30        20.15 o
   7  11  12          2.54          4.05         4.08 o
   8  11  12         19.77         19.18         3.90 o
   9  11  12         30.34         26.05         3.23 o
  -3  12  12          8.26         11.70         3.78 o
  -2  12  12          4.56          6.50         4.10 o
  -1  12  12          0.53          1.34         3.54 o
   0  12  12         26.85         24.84         5.93 o
   1  12  12        149.94        150.11        14.41 o
   2  12  12         25.00         28.66         6.85 o
   3  12  12        941.75       1060.13        30.94 o
   4  12  12         42.29         38.97         5.36 o
   5  12  12         46.37         45.19         8.21 o
   6  12  12         43.49         49.66         8.29 o
   7  12  12          2.28          0.61         4.05 o
   8  12  12         12.02         20.61         3.51 o
  -2  13  12         21.37         22.58         4.72 o
  -1  13  12         49.76         46.12         7.20 o
   0  13  12         20.51         18.56         3.62 o
   1  13  12         18.47          8.75         3.47 o
   2  13  12          1.03          0.04         2.58 o
   3  13  12         48.83         30.25         6.92 o
   4  13  12         74.56         79.37         6.81 o
   5  13  12         28.49         25.67         6.14 o
   6  13  12         18.19         19.64         3.68 o
   7  13  12         45.44         52.42         7.77 o
   8  13  12          1.99         -2.59         2.59 o
  -1  14  12          7.72         -0.18         2.83 o
   0  14  12          5.69         11.94         2.70 o
   1  14  12        234.93        264.85        11.40 o
   2  14  12        103.93         95.95         7.33 o
   3  14  12         67.98         63.13         6.04 o
   4  14  12          0.37          3.92         2.03 o
   5  14  12        231.64        249.01        10.93 o
   6  14  12         43.13         31.55         3.80 o
   7  14  12        402.08        454.20        18.72 o
   1  15  12        200.53        202.90         8.07 o
   2  15  12         98.39         98.84         6.18 o
   3  15  12          1.26         -0.24         1.62 o
   4  15  12         34.15         33.92         5.65 o
   5  15  12         25.22         29.94         4.72 o
  -3  -7  13         19.03         27.16         4.22 o
  -2  -7  13          3.02          3.17         2.09 o
  -1  -7  13          4.00          3.47         2.25 o
  -4  -6  13         23.29         34.22         5.31 o
  -3  -6  13         11.32         20.13         4.75 o
  -2  -6  13         57.58         53.18         7.09 o
  -1  -6  13        111.21        124.62        10.02 o
   0  -6  13         84.68         85.94         6.27 o
   1  -6  13         70.44        100.63         8.90 o
   2  -6  13          2.19          3.92         2.80 o
  -5  -5  13          3.33          1.21         1.65 o
  -4  -5  13          1.46          9.87         4.01 o
  -3  -5  13          0.29          1.35         3.39 o
  -2  -5  13        217.64        288.74        17.20 o
  -1  -5  13        191.05        212.56        10.44 o
   0  -5  13          9.42         13.72         3.22 o
   1  -5  13         35.72         39.76         6.94 o
   2  -5  13         72.27         79.35         8.98 o
   3  -5  13         10.76          6.71         3.38 o
  -6  -4  13          3.44         12.10         3.64 o
  -5  -4  13         26.47         35.63         3.38 o
  -4  -4  13         33.06         33.32         7.65 o
  -3  -4  13          7.13         -1.55         3.45 o
  -2  -4  13         39.93         27.92         6.42 o
  -1  -4  13         26.24         28.21         4.73 o
   0  -4  13          1.02          2.35         2.41 o
   1  -4  13         39.37         43.40         5.83 o
   2  -4  13          9.82          8.17         2.86 o
   3  -4  13          1.99         -0.30         2.24 o
   4  -4  13         18.06         11.68         2.50 o
  -7  -3  13          2.48         -2.88         2.88 o
  -6  -3  13         33.18         37.50         7.05 o
  -5  -3  13         77.26         84.96         8.35 o
  -4  -3  13          0.61          0.32         3.02 o
  -3  -3  13          0.03          2.99         3.63 o
  -2  -3  13        110.76         99.68         7.76 o
  -1  -3  13        216.21        208.97         9.27 o
   0  -3  13        144.68        150.48         7.83 o
   1  -3  13         32.08         37.15         5.35 o
   2  -3  13         43.97         42.12         5.32 o
   3  -3  13          2.00          5.44         6.02 o
   4  -3  13          0.00         -0.56         3.94 o
   5  -3  13         53.15         56.95         4.81 o
  -7  -2  13          1.90          5.25         3.35 o
  -6  -2  13          3.07          2.76         3.71 o
  -5  -2  13         90.09         81.18         7.31 o
  -4  -2  13        248.72        206.15        11.13 o
  -3  -2  13          1.26          1.46         2.62 o
  -2  -2  13        139.21        148.95         9.87 o
  -1  -2  13          0.57          3.07         2.35 o
   0  -2  13          1.85          3.01         3.11 o
   1  -2  13         54.98         50.54         6.12 o
   2  -2  13         27.35         34.75         5.31 o
   3  -2  13          7.79          4.48         2.97 o
   4  -2  13         12.82          7.93         3.14 o
   5  -2  13         12.02          9.64         3.03 o
   6  -2  13         31.50         29.20         5.36 o
  -8  -1  13        224.81        274.83        13.69 o
  -7  -1  13         21.71         24.90         6.09 o
  -6  -1  13         23.56         34.11         7.98 o
  -5  -1  13         83.51         88.66         8.05 o
  -4  -1  13        253.38        205.75        11.52 o
  -3  -1  13         43.42         39.89         5.70 o
  -2  -1  13        224.57        205.18        11.61 o
  -1  -1  13         76.33         72.80         5.95 o
   0  -1  13         89.13         86.33         6.24 o
   1  -1  13         27.90         19.44         5.09 o
   2  -1  13         79.73         70.95         7.28 o
   3  -1  13         87.37         96.95         8.25 o
   4  -1  13          0.37          2.18         4.67 o
   5  -1  13          2.95          3.74         2.55 o
   6  -1  13        186.93        189.22        13.96 o
   7  -1  13          0.62         -2.58         2.58 o
  -8   0  13         19.95         15.22         3.94 o
  -7   0  13          3.29          1.47         3.53 o
  -6   0  13          1.60          6.04         4.34 o
  -5   0  13         74.48        102.29         8.87 o
  -4   0  13        110.18         76.27        10.85 o
  -3   0  13        100.24         91.26         8.09 o
  -2   0  13         64.96         44.04         5.97 o
  -1   0  13         76.02         73.24        10.59 o
   0   0  13        172.64        146.92         8.11 o
   1   0  13        328.91        284.30        13.70 o
   2   0  13        175.29        183.74        11.11 o
   3   0  13          2.29          4.28         3.15 o
   4   0  13        748.33        718.19        31.89 o
   5   0  13        117.63        111.80        12.43 o
   6   0  13        162.47        172.67         9.30 o
   7   0  13          2.32          3.58         1.99 o
  -8   1  13         88.70        102.42         8.60 o
  -7   1  13         41.97         51.77         8.17 o
  -6   1  13        236.56        240.26        18.88 o
  -5   1  13         71.75         75.97         7.85 o
  -4   1  13         64.14         54.61         9.44 o
  -3   1  13        750.24        753.21        23.00 o
  -2   1  13       1365.89       1306.26        29.34 o
  -1   1  13        156.67        125.53         9.12 o
   0   1  13          1.79          5.43         2.26 o
   1   1  13        329.04        299.75        13.86 o
   2   1  13        664.81        687.45        24.19 o
   3   1  13        325.24        300.52        20.87 o
   4   1  13        985.62        929.16        36.55 o
   5   1  13         70.89         89.19        11.42 o
   6   1  13         25.01         20.90         4.77 o
   7   1  13         40.30         43.08         4.94 o
   8   1  13          0.23          1.21         1.31 o
  -7   2  13          3.92          2.01         3.34 o
  -6   2  13         20.21         17.64         3.95 o
  -5   2  13          5.48          3.14         3.64 o
  -4   2  13         15.30         14.90         5.55 o
  -3   2  13        564.45        493.08        26.57 o
  -2   2  13       1821.59       1733.17        48.39 o
  -1   2  13        450.27        428.21        24.19 o
   0   2  13        290.58        295.18        19.77 o
   1   2  13        894.68        840.71        33.71 o
   2   2  13          0.06         -3.09         4.06 o
   3   2  13        159.68        176.85        16.08 o
   4   2  13         33.92         39.73         8.42 o
   5   2  13        789.36        826.47        22.59 o
   6   2  13         19.86         15.34         5.22 o
   7   2  13         43.98         43.52         5.10 o
   8   2  13          7.21          2.11         1.55 o
  -7   3  13         33.86         33.26         5.95 o
  -6   3  13          0.01          0.52         2.94 o
  -5   3  13         50.53         48.23         6.47 o
  -4   3  13          0.86         -4.30         4.58 o
  -3   3  13          5.62         -2.01         3.74 o
  -2   3  13        315.52        277.11        19.90 o
  -1   3  13        279.22        247.14        18.42 o
   0   3  13       3731.67       3426.16        66.67 o
   1   3  13       2116.17       2071.89        51.43 o
   2   3  13         43.34         34.22         7.04 o
   3   3  13         47.32         60.89         9.43 o
   4   3  13         20.95         22.86         4.64 o
   5   3  13         16.06          6.93         2.87 o
   6   3  13        446.89        439.95        16.34 o
   7   3  13          0.22          0.46         2.29 o
   8   3  13         49.65         50.13         3.89 o
   9   3  13          0.00          2.13         1.91 o
  -7   4  13          0.08         -2.28         2.28 o
  -6   4  13         33.78         33.14         4.84 o
  -5   4  13         17.84         15.54         4.05 o
  -4   4  13          6.06          3.02         3.75 o
  -3   4  13        192.06        200.90        17.41 o
  -2   4  13        120.75        130.25        13.88 o
  -1   4  13          1.78         -2.84         4.68 o
   0   4  13         84.07         76.84        10.44 o
   1   4  13         68.65         52.78         8.42 o
   2   4  13         84.94         79.00         7.03 o
   3   4  13        105.92         95.45         8.17 o
   4   4  13        138.76        118.56         6.96 o
   5   4  13         91.04         77.35         7.04 o
   6   4  13        398.29        382.01        15.21 o
   7   4  13         59.94         52.59         4.55 o
   8   4  13          6.15          7.90         3.13 o
   9   4  13         45.79         49.98         3.95 o
  -7   5  13          0.00          5.24         5.65 o
  -6   5  13          8.29          3.38         4.04 o
  -5   5  13        256.41        254.12        19.20 o
  -4   5  13         29.32         29.34         7.82 o
  -3   5  13         28.98         27.80         7.42 o
  -2   5  13         40.37         42.74         8.50 o
  -1   5  13        572.67        629.47        28.49 o
   0   5  13         26.87         38.73         7.67 o
   1   5  13         21.62         14.23         4.65 o
   2   5  13        146.97        145.82         9.32 o
   3   5  13          7.99          3.75         2.37 o
   4   5  13         14.70          8.27         2.60 o
   5   5  13         24.21         26.48         4.73 o
   6   5  13          4.39          1.31         5.19 o
   7   5  13        188.24        184.74        10.55 o
   8   5  13        118.33        122.07         7.73 o
   9   5  13         22.54         25.65         3.12 o
  -7   6  13          0.54          0.31         2.73 o
  -6   6  13         75.66         72.78         9.20 o
  -5   6  13         43.16         28.61         7.07 o
  -4   6  13        112.60        111.52        13.76 o
  -3   6  13        149.80        123.38         9.90 o
  -2   6  13          1.71         -4.82         5.47 o
  -1   6  13        961.86       1041.66        25.61 o
   0   6  13         69.28         53.39         8.90 o
   1   6  13         73.52         75.44         9.27 o
   2   6  13        192.41        190.73        15.48 o
   3   6  13         15.92         14.82         3.34 o
   4   6  13        270.51        248.97        10.23 o
   5   6  13          3.27         -1.08         2.96 o
   6   6  13         28.74         32.44         5.02 o
   7   6  13         28.07         23.62         5.50 o
   8   6  13        238.96        268.19        11.41 o
   9   6  13         37.54         38.68         3.69 o
  -6   7  13         21.97         28.14         5.69 o
  -5   7  13        109.89        122.12        12.62 o
  -4   7  13         19.00         18.79         5.79 o
  -3   7  13        233.69        259.82        20.49 o
  -2   7  13         82.12         98.48        12.94 o
  -1   7  13       1273.33       1232.34        40.30 o
   0   7  13        101.01         70.20        10.48 o
   1   7  13         12.12          3.78         3.41 o
   2   7  13          1.78          4.02         2.50 o
   3   7  13        165.64        168.13        10.45 o
   4   7  13         10.38         14.17         3.61 o
   5   7  13        809.60        686.09        23.35 o
   6   7  13        214.05        185.20        11.09 o
   7   7  13        108.22        105.38         8.04 o
   8   7  13          0.48         -1.74         2.13 o
   9   7  13         54.36         67.65         5.07 o
  -6   8  13          2.45          2.63         1.78 o
  -5   8  13          9.06          4.56         3.24 o
  -4   8  13          4.99          1.21         3.39 o
  -3   8  13         13.81         15.86         6.04 o
  -2   8  13         26.90         32.01         5.34 o
  -1   8  13         48.94         36.85         5.52 o
   0   8  13        158.03        148.11        14.81 o
   1   8  13         12.67          9.49         4.72 o
   2   8  13        286.10        257.63        19.22 o
   3   8  13         48.22         41.36         6.65 o
   4   8  13        782.63        723.56        22.03 o
   5   8  13         13.98          3.57         2.32 o
   6   8  13         11.07         12.43         2.77 o
   7   8  13         51.31         55.50         5.96 o
   8   8  13         26.08         28.25         5.62 o
   9   8  13          0.37          2.02         3.46 o
  -5   9  13          0.09          1.17         3.10 o
  -4   9  13          6.19          2.46         3.03 o
  -3   9  13         74.24         76.09        10.60 o
  -2   9  13          7.75          9.33         3.25 o
  -1   9  13        116.47        108.03         9.01 o
   0   9  13         52.54         46.93         8.82 o
   1   9  13        181.95        171.25        15.86 o
   2   9  13         21.25         17.37         6.05 o
   3   9  13        708.29        653.11        21.04 o
   4   9  13        319.70        315.67        16.86 o
   5   9  13        201.98        220.82        16.70 o
   6   9  13         40.35         43.54         7.60 o
   7   9  13         36.01         22.54         4.12 o
   8   9  13         26.30         31.05         6.02 o
   9   9  13         15.77         12.12         2.87 o
  -5  10  13          0.33         -1.59         2.26 o
  -4  10  13          4.55         -2.71         3.34 o
  -3  10  13         25.17         17.72         5.20 o
  -2  10  13          3.26          6.98         2.71 o
  -1  10  13         15.46         14.60         3.86 o
   0  10  13          0.68          0.83         4.20 o
   1  10  13         20.62         12.82         5.22 o
   2  10  13        108.57        116.69        13.40 o
   3  10  13         11.00         18.99         5.21 o
   4  10  13         14.55         12.75         3.55 o
   5  10  13         32.02         32.57         4.99 o
   6  10  13         14.87         17.78         5.73 o
   7  10  13          1.74          1.79         3.19 o
   8  10  13         50.05         53.22         5.12 o
   9  10  13        216.02        285.39        12.47 o
  -4  11  13          2.22          3.60         2.69 o
  -3  11  13         21.45         20.05         3.45 o
  -2  11  13         47.38         38.98         4.67 o
  -1  11  13          0.02         -2.32         3.32 o
   0  11  13         10.97          9.66         4.78 o
   1  11  13        107.95        102.74        12.21 o
   2  11  13        364.79        355.56        22.16 o
   3  11  13        507.16        520.18        18.28 o
   4  11  13          0.09          0.39         2.36 o
   5  11  13         50.13         44.15         5.50 o
   6  11  13         21.92         23.28         6.32 o
   7  11  13         17.98         22.41         5.58 o
   8  11  13         65.65         91.02         6.50 o
  -2  12  13        104.88        120.12        10.35 o
  -1  12  13          9.88         12.47         4.90 o
   0  12  13         29.07         28.12         4.69 o
   1  12  13         45.26         34.50         7.18 o
   2  12  13        258.61        285.56        19.10 o
   3  12  13        283.75        297.88        18.94 o
   4  12  13        157.04        162.16         9.87 o
   5  12  13          7.11          5.23         2.44 o
   6  12  13          2.28          1.22         3.20 o
   7  12  13         83.92         90.16         7.00 o
   8  12  13          4.64          4.80         2.06 o
  -2  13  13         85.23         85.66         7.46 o
  -1  13  13         16.55         14.40         3.98 o
   0  13  13          1.47         -0.63         2.00 o
   1  13  13         65.30         72.12         6.65 o
   2  13  13          1.37         -0.88         2.46 o
   3  13  13        374.84        395.53        20.49 o
   4  13  13         59.04         74.08         7.28 o
   5  13  13         13.87         16.08         5.10 o
   6  13  13        132.33        136.04         8.08 o
   7  13  13         21.74         34.28         6.04 o
  -1  14  13          6.29          2.11         2.39 o
   0  14  13         30.03         27.69         5.31 o
   1  14  13        314.27        319.57        11.57 o
   2  14  13         59.15         46.01         4.95 o
   3  14  13          0.05          0.91         1.89 o
   4  14  13        185.69        181.76        11.86 o
   5  14  13          0.03         -0.71         1.80 o
   6  14  13          5.72          4.73         2.45 o
   2  15  13         81.74         95.80         5.52 o
   3  15  13         10.10         14.36         3.68 o
   4  15  13        172.55        204.57        11.79 o
  -3  -6  14        103.84        131.68         8.37 o
  -2  -6  14         62.00         72.39         6.51 o
  -1  -6  14          0.95         -2.00         2.19 o
  -4  -5  14          0.17          1.87         2.54 o
  -3  -5  14        101.79        123.26         9.61 o
  -2  -5  14         42.46         54.18         6.88 o
  -1  -5  14         29.29         27.36         5.03 o
   0  -5  14         51.57         43.28         5.41 o
   1  -5  14         20.23         30.28         5.05 o
   2  -5  14          8.86          9.24         3.32 o
  -5  -4  14          5.79          8.31         2.95 o
  -4  -4  14         12.55         13.28         2.86 o
  -3  -4  14          9.65         13.62         4.27 o
  -2  -4  14          7.87         -2.58         3.46 o
  -1  -4  14         27.57         20.99         4.94 o
   0  -4  14         35.06         28.69         3.89 o
   1  -4  14          0.06         -2.08         3.16 o
   2  -4  14         28.16         25.65         3.64 o
   3  -4  14         28.57         43.07         3.81 o
  -6  -3  14          5.12          2.86         2.84 o
  -5  -3  14         69.17         58.25         7.89 o
  -4  -3  14        122.78        168.48         9.41 o
  -3  -3  14         11.30         10.44         4.43 o
  -2  -3  14         11.88         12.41         3.37 o
  -1  -3  14          1.44          0.57         4.05 o
   0  -3  14        131.58        108.74         6.54 o
   1  -3  14          3.95         -1.06         3.21 o
   2  -3  14        144.26        154.34         8.84 o
   3  -3  14        263.81        323.62        11.93 o
   4  -3  14          9.94         10.31         2.28 o
  -6  -2  14          8.99          7.60         3.63 o
  -5  -2  14         23.88         15.19         5.43 o
  -4  -2  14         78.11         57.15         5.64 o
  -3  -2  14          0.09          1.33         2.20 o
  -2  -2  14         45.55         68.11         6.56 o
  -1  -2  14         65.86         63.14         6.20 o
   0  -2  14        120.13        135.24         7.29 o
   1  -2  14          9.22         10.83         3.71 o
   2  -2  14         66.85         66.08         6.37 o
   3  -2  14         46.29         52.05         5.60 o
   4  -2  14         23.08         25.47         3.81 o
   5  -2  14          1.61          4.02         1.78 o
  -7  -1  14         74.52         77.55         8.00 o
  -6  -1  14         41.60         38.40         7.03 o
  -5  -1  14          2.78          0.61         3.43 o
  -4  -1  14        184.03        177.26        14.28 o
  -3  -1  14          9.45          8.68         3.18 o
  -2  -1  14         84.66         71.85         6.84 o
  -1  -1  14         16.46         22.00         4.25 o
   0  -1  14         25.28         18.48         3.34 o
   1  -1  14          5.51          4.47         2.64 o
   2  -1  14         37.58         40.71         5.49 o
   3  -1  14         39.98         46.03         5.57 o
   4  -1  14        370.04        411.41        14.52 o
   5  -1  14         24.60         32.54         6.45 o
   6  -1  14          7.13          0.87         2.81 o
  -7   0  14         21.17         12.34         3.87 o
  -6   0  14         28.21         16.95         5.11 o
  -5   0  14         33.02         42.09         8.66 o
  -4   0  14        150.43        170.56        14.77 o
  -3   0  14         25.89         22.91         4.44 o
  -2   0  14          0.02          2.75         3.02 o
  -1   0  14         35.46         30.68         6.05 o
   0   0  14         51.99         59.03         5.29 o
   1   0  14         15.53         17.48         4.23 o
   2   0  14         46.39         35.50         5.22 o
   3   0  14          3.28         -0.09         2.60 o
   4   0  14          4.40          3.05         3.73 o
   5   0  14         13.66         11.35         5.28 o
   6   0  14          0.60          6.36         3.80 o
   7   0  14         27.35         23.51         2.99 o
  -7   1  14          1.62          6.64         3.51 o
  -6   1  14        158.88        157.42        13.91 o
  -5   1  14         65.18         66.38         6.87 o
  -4   1  14         36.34         24.74         6.67 o
  -3   1  14       1278.46       1215.21        40.43 o
  -2   1  14        354.82        319.88        14.51 o
  -1   1  14        119.02        104.44         8.39 o
   0   1  14        815.99        723.72        21.28 o
   1   1  14         18.71         26.36         4.62 o
   2   1  14        117.78        117.06         8.77 o
   3   1  14          1.28          0.98         4.41 o
   4   1  14         55.40         33.12         7.44 o
   5   1  14        119.48        120.61        12.63 o
   6   1  14         11.71         17.51         5.22 o
   7   1  14          1.88          3.26         1.64 o
  -7   2  14          4.34          4.05         2.57 o
  -6   2  14          2.70          4.64         3.21 o
  -5   2  14         20.53          8.61         2.98 o
  -4   2  14         65.21         48.12         8.73 o
  -3   2  14        311.90        357.77        22.46 o
  -2   2  14        348.76        346.80        22.20 o
  -1   2  14          1.59         -0.73         4.40 o
   0   2  14        341.32        311.73        14.10 o
   1   2  14        146.07        143.21        14.36 o
   2   2  14          3.26         -2.53         5.46 o
   3   2  14        315.39        285.40        20.02 o
   4   2  14          0.64         -0.19         4.35 o
   5   2  14         41.06         42.24         8.07 o
   6   2  14          2.56          0.98         2.10 o
   7   2  14        136.29        158.72         6.56 o
   8   2  14         30.70         22.48         3.78 o
  -7   3  14         55.16         50.71         5.74 o
  -6   3  14         24.27         20.63         3.47 o
  -5   3  14        107.87        112.54        16.42 o
  -4   3  14        145.03        132.64        10.16 o
  -3   3  14         15.41         19.64         6.42 o
  -2   3  14         38.68         33.89         7.87 o
  -1   3  14        391.51        368.08        22.53 o
   0   3  14       2320.33       2290.00        55.10 o
   1   3  14        314.78        316.85        20.81 o
   2   3  14        199.62        165.32        19.66 o
   3   3  14         19.71         44.99         7.16 o
   4   3  14       1164.75       1119.65        38.33 o
   5   3  14         28.55         40.15         5.25 o
   6   3  14          4.78          8.04         2.86 o
   7   3  14        101.97        107.35         5.73 o
   8   3  14          0.01         -0.56         1.68 o
  -6   4  14        106.83        113.20        10.58 o
  -5   4  14        121.73        120.75         8.78 o
  -4   4  14        633.95        703.65        22.06 o
  -3   4  14        740.73        847.24        34.29 o
  -2   4  14        122.05        112.65        13.06 o
  -1   4  14        844.14        828.58        33.81 o
   0   4  14          1.57         -5.16         5.16 o
   1   4  14       1509.61       1459.61        43.59 o
   2   4  14         84.57         84.04         7.23 o
   3   4  14       1122.32       1051.31        25.68 o
   4   4  14        608.73        590.93        15.49 o
   5   4  14        210.13        206.57         9.19 o
   6   4  14         21.95          9.34         2.45 o
   7   4  14         80.15         75.49         4.99 o
   8   4  14          6.14          7.14         2.05 o
  -6   5  14          0.10         -0.85         2.68 o
  -5   5  14          2.29         -0.96         3.92 o
  -4   5  14         18.36         22.53         6.24 o
  -3   5  14        719.31        774.56        32.40 o
  -2   5  14        193.92        176.33        15.74 o
  -1   5  14        964.97       1016.87        36.65 o
   0   5  14         64.06         59.26         6.32 o
   1   5  14         41.89         38.76         7.89 o
   2   5  14        609.78        616.12        19.27 o
   3   5  14        101.34         94.46         6.32 o
   4   5  14         71.33         76.01         5.78 o
   5   5  14         12.05         11.89         3.17 o
   6   5  14          2.96          4.14         2.70 o
   7   5  14         13.06         11.86         3.29 o
   8   5  14          9.38          8.06         2.27 o
  -6   6  14          6.74          4.27         2.71 o
  -5   6  14         28.75         23.80         5.83 o
  -4   6  14         17.87         10.69         4.86 o
  -3   6  14          9.73          8.02         3.60 o
  -2   6  14       1243.85       1286.82        41.28 o
  -1   6  14        741.20        742.66        21.58 o
   0   6  14          9.74         14.05         3.78 o
   1   6  14         16.43         14.02         5.04 o
   2   6  14        279.82        322.51        19.83 o
   3   6  14         35.23         31.91         4.74 o
   4   6  14          0.66          0.43         5.95 o
   5   6  14        307.91        290.72        13.40 o
   6   6  14         15.43         14.88         3.78 o
   7   6  14         16.66         21.79         4.04 o
   8   6  14          1.20          1.69         1.97 o
   9   6  14         86.96        111.16         7.74 o
  -6   7  14          8.64         11.46         3.49 o
  -5   7  14         22.00         17.78         5.36 o
  -4   7  14        199.19        229.50        17.77 o
  -3   7  14        117.52        142.21        15.05 o
  -2   7  14        302.15        335.55        15.51 o
  -1   7  14        276.77        266.13        18.62 o
   0   7  14        104.11         87.33        11.08 o
   1   7  14          2.98          3.18         3.33 o
   2   7  14         56.74         48.56         8.97 o
   3   7  14        205.29        200.97        16.38 o
   4   7  14        210.78        190.89        11.06 o
   5   7  14        849.15        784.90        24.16 o
   6   7  14         14.87         12.41         5.36 o
   7   7  14         67.05         64.14         4.97 o
   8   7  14          3.39          5.79         2.46 o
  -5   8  14         23.38         19.08         4.81 o
  -4   8  14         13.41          4.22         3.24 o
  -3   8  14        387.87        356.03        22.52 o
  -2   8  14        136.48        128.14        14.02 o
  -1   8  14          8.28          4.66         3.03 o
   0   8  14         35.77         25.79         6.72 o
   1   8  14        122.55        125.96        13.50 o
   2   8  14         89.92         71.24        10.36 o
   3   8  14          0.04          2.39         3.89 o
   4   8  14         10.83          9.81         3.13 o
   5   8  14         11.12          9.63         2.71 o
   6   8  14          6.54          9.71         2.65 o
   7   8  14          1.96          3.28         3.40 o
   8   8  14         10.38         13.97         2.92 o
   9   8  14        107.52        107.86         8.69 o
  -5   9  14         27.25         36.69         5.53 o
  -4   9  14         25.65         16.06         4.73 o
  -3   9  14         19.00         27.09         6.41 o
  -2   9  14        156.75        147.24         9.60 o
  -1   9  14        110.43         87.82         7.99 o
   0   9  14         66.36         53.51         6.35 o
   1   9  14        193.75        164.31        15.27 o
   2   9  14        173.61        144.84        14.50 o
   3   9  14          1.65          0.60         2.62 o
   4   9  14        289.10        285.59        17.19 o
   5   9  14          4.54          5.91         2.76 o
   6   9  14          8.71         11.73         3.47 o
   7   9  14        166.64        199.53        14.63 o
   8   9  14         41.65         49.18         6.69 o
  -4  10  14          8.54          5.09         2.96 o
  -3  10  14          6.33          4.50         3.03 o
  -2  10  14         93.85        118.21         8.21 o
  -1  10  14         19.72         14.91         3.64 o
   0  10  14         62.31         50.27         8.79 o
   1  10  14        305.28        276.86        19.52 o
   2  10  14          8.02          7.93         4.72 o
   3  10  14        215.51        204.28        11.32 o
   4  10  14        966.91       1020.91        25.06 o
   5  10  14         36.43         29.90         4.61 o
   6  10  14         27.44         26.24         4.88 o
   7  10  14         12.69         18.88         5.38 o
   8  10  14         26.57         40.57         6.04 o
  -3  11  14          5.86          5.10         2.82 o
  -2  11  14          7.03         12.51         4.15 o
  -1  11  14         19.63         18.72         5.42 o
   0  11  14         20.36         13.71         4.91 o
   1  11  14        126.74         98.39        11.48 o
   2  11  14        100.69        114.85        12.45 o
   3  11  14        199.99        211.12        18.62 o
   4  11  14         58.50         54.02         5.95 o
   5  11  14         13.91         15.48         3.60 o
   6  11  14         12.92         14.69         4.83 o
   7  11  14          0.08         -2.55         3.21 o
   8  11  14         84.10        104.81         7.10 o
  -2  12  14         10.65          8.87         3.25 o
  -1  12  14          0.70          1.56         3.15 o
   0  12  14          0.01         -0.96         2.47 o
   1  12  14         41.35         40.60         7.55 o
   2  12  14        266.21        306.14        18.99 o
   3  12  14        361.41        339.16        19.69 o
   4  12  14          0.03         -2.61         2.61 o
   5  12  14          9.33          6.70         3.28 o
   6  12  14          3.19          2.39         3.30 o
   7  12  14         28.58         30.39         3.91 o
  -1  13  14          0.50          0.54         3.16 o
   0  13  14          3.45          3.70         2.66 o
   1  13  14        105.18        107.45         7.37 o
   2  13  14         85.69         74.84         6.42 o
   3  13  14        181.10        200.78        14.02 o
   4  13  14         70.72         69.02         8.17 o
   5  13  14         44.87         37.13         6.32 o
   6  13  14          4.12          2.25         1.98 o
   7  13  14        105.46        143.58        10.21 o
   0  14  14         17.55         16.87         3.45 o
   1  14  14        194.80        202.17         9.64 o
   2  14  14        125.28        119.27         6.98 o
   3  14  14         16.89         15.86         2.94 o
   4  14  14         14.17         14.58         3.49 o
   5  14  14         39.37         46.44         6.03 o
  -2  -4  15         49.63         51.86         6.32 o
  -1  -4  15          0.92          1.39         2.42 o
   0  -4  15         16.47         11.89         3.02 o
  -4  -3  15         21.59         19.42         4.34 o
  -3  -3  15         21.42         21.97         3.60 o
  -2  -3  15          1.50          2.56         2.83 o
  -1  -3  15         22.14         19.98         3.09 o
   0  -3  15         72.84        100.37         6.23 o
   1  -3  15         66.26         76.85         7.85 o
   2  -3  15        174.11        220.76         8.94 o
   3  -3  15          0.01          6.28         2.36 o
  -5  -2  15         35.55         42.17         6.42 o
  -4  -2  15         61.88         55.82         8.13 o
  -3  -2  15         11.64          9.28         2.47 o
  -2  -2  15         19.54         16.09         3.83 o
  -1  -2  15         15.11         24.04         4.01 o
   0  -2  15         25.72         35.99         4.50 o
   1  -2  15          0.01          3.52         2.62 o
   2  -2  15         55.19         65.13         5.70 o
   3  -2  15         63.46         72.66         5.63 o
   4  -2  15         17.70         17.90         2.52 o
  -6  -1  15         30.53         36.53         5.73 o
  -5  -1  15         97.00        107.40        10.94 o
  -4  -1  15          5.63         10.69         3.05 o
  -3  -1  15         24.61         39.33         7.00 o
  -2  -1  15         30.84         34.08         4.80 o
  -1  -1  15        147.92        164.40         9.53 o
   0  -1  15          1.89          0.67         2.13 o
   1  -1  15        114.90        111.58         8.09 o
   2  -1  15          3.48          4.23         2.41 o
   3  -1  15          2.43          2.04         2.51 o
   4  -1  15          0.36          1.09         3.21 o
   5  -1  15         29.24         31.48         3.51 o
  -6   0  15         78.02         86.35         8.98 o
  -5   0  15          8.92          9.24         4.14 o
  -4   0  15         33.76         51.17         7.34 o
  -3   0  15         10.01          7.99         4.18 o
  -2   0  15          8.91         17.58         5.72 o
  -1   0  15        187.92        180.73        12.50 o
   0   0  15        121.36        102.65         7.82 o
   1   0  15        100.76         82.45        10.10 o
   2   0  15         27.14         26.34         4.40 o
   3   0  15         24.64         23.32         4.04 o
   4   0  15         35.41         33.51         6.71 o
   5   0  15         42.23         53.93         7.30 o
   6   0  15         11.71          4.94         2.25 o
  -6   1  15        155.74        153.82        11.93 o
  -5   1  15          0.06          1.31         2.06 o
  -4   1  15         31.99         38.28         5.38 o
  -3   1  15        191.11        208.77        16.23 o
  -2   1  15         10.19          0.67         3.90 o
  -1   1  15          2.06          1.49         3.93 o
   0   1  15          1.35         -1.51         3.92 o
   1   1  15        800.93        830.94        32.92 o
   2   1  15          0.00          6.67         4.83 o
   3   1  15        199.45        215.36        15.08 o
   4   1  15          4.46         15.26         5.17 o
   5   1  15         26.01         33.70         6.40 o
   6   1  15          0.13          0.49         2.06 o
  -6   2  15         85.16        101.35         9.54 o
  -5   2  15         38.57         41.00         5.15 o
  -4   2  15        148.01        173.70        10.77 o
  -3   2  15         43.82         43.69         8.47 o
  -2   2  15         52.23         44.21         8.24 o
  -1   2  15        307.22        303.67        20.19 o
   0   2  15        181.70        137.62        14.00 o
   1   2  15         72.49         68.29        10.04 o
   2   2  15        327.23        350.56        21.57 o
   3   2  15         47.98         39.65         5.04 o
   4   2  15        331.93        320.57        13.59 o
   5   2  15        136.78        109.83         7.72 o
   6   2  15          1.37          0.46         2.16 o
   7   2  15          4.69          5.70         1.87 o
  -6   3  15          2.66          4.97         1.91 o
  -5   3  15        259.65        245.81        11.43 o
  -4   3  15         45.63         43.65         5.73 o
  -3   3  15         25.97         22.48         6.63 o
  -2   3  15         15.59          8.84         4.80 o
  -1   3  15         10.17          6.09         3.68 o
   0   3  15         44.58         45.45         8.39 o
   1   3  15          2.04          5.38         4.46 o
   2   3  15        180.44        149.53        14.33 o
   3   3  15        589.09        583.31        18.65 o
   4   3  15        300.42        310.07        15.24 o
   5   3  15         23.44         22.75         3.84 o
   6   3  15        202.07        226.54         8.10 o
   7   3  15          0.23         -0.29         1.33 o
  -6   4  15          1.27          3.06         2.32 o
  -5   4  15        100.03        115.39         7.74 o
  -4   4  15        804.81        806.16        22.60 o
  -3   4  15        235.17        228.66        17.29 o
  -2   4  15        213.99        218.43        17.47 o
  -1   4  15        102.89         89.33        11.24 o
   0   4  15        152.41        140.99         9.66 o
   1   4  15        242.81        232.64        17.75 o
   2   4  15         80.09         83.76        10.70 o
   3   4  15        135.79        109.20         8.37 o
   4   4  15         28.87         46.83         5.65 o
   5   4  15        660.67        674.86        15.20 o
   6   4  15        154.50        191.83         7.68 o
   7   4  15         78.57         74.34         5.39 o
   8   4  15          7.53          6.95         2.72 o
  -6   5  15          9.29          9.17         2.76 o
  -5   5  15         12.38          6.03         3.35 o
  -4   5  15        319.77        362.66        21.82 o
  -3   5  15        308.29        366.96        21.39 o
  -2   5  15        660.53        677.56        29.66 o
  -1   5  15        293.24        279.77        19.07 o
   0   5  15         32.71         33.48         4.86 o
   1   5  15          4.29          1.88         3.77 o
   2   5  15        693.72        709.72        20.29 o
   3   5  15          2.17         -0.99         2.50 o
   4   5  15        250.25        260.39        11.69 o
   5   5  15          3.73          4.14         2.39 o
   6   5  15         51.02         48.51         5.30 o
   7   5  15         20.70         24.96         3.80 o
   8   5  15         69.92         85.06         4.97 o
  -5   6  15        113.56        113.20        10.69 o
  -4   6  15          9.57         11.81         5.10 o
  -3   6  15         24.29         13.57         5.41 o
  -2   6  15         28.03         26.15         7.07 o
  -1   6  15        763.12        806.19        31.62 o
   0   6  15          0.01         -1.42         2.54 o
   1   6  15        481.80        473.20        55.70 o
   2   6  15         26.70         20.73         6.11 o
   3   6  15         41.57         34.01         6.85 o
   4   6  15         21.53         17.25         3.69 o
   5   6  15         55.49         45.37         5.47 o
   6   6  15         31.08         27.14         6.21 o
   7   6  15         18.53         18.66         3.23 o
   8   6  15        198.30        277.40         9.14 o
  -5   7  15        206.60        235.44        14.22 o
  -4   7  15          5.21          2.48         3.70 o
  -3   7  15        201.52        205.61        16.89 o
  -2   7  15        166.77        194.10        11.34 o
  -1   7  15         21.51         22.69         6.22 o
   0   7  15         34.01         28.01         6.76 o
   1   7  15         17.54         12.75         4.99 o
   2   7  15          0.31          1.16         3.86 o
   3   7  15        186.08        166.25        10.53 o
   4   7  15          8.91         10.38         4.85 o
   5   7  15        194.28        182.55        10.28 o
   6   7  15          0.31          1.83         2.46 o
   7   7  15         14.41         15.63         2.39 o
  -5   8  15         89.05        101.56         8.54 o
  -4   8  15         32.14         36.21         6.39 o
  -3   8  15        263.93        242.95        17.38 o
  -2   8  15        487.05        448.03        24.56 o
  -1   8  15         57.45         48.65         5.95 o
   0   8  15         38.95         38.01         5.37 o
   1   8  15          0.07          2.93         4.26 o
   2   8  15        153.77        132.02        13.53 o
   3   8  15        191.08        173.00        14.46 o
   4   8  15         17.56         20.34         5.88 o
   5   8  15        188.08        183.56        10.44 o
   6   8  15         84.80         81.40         6.77 o
   7   8  15          9.51          7.74         3.20 o
   8   8  15          0.09         -0.12         2.42 o
  -4   9  15          0.08         -2.14         2.88 o
  -3   9  15         18.84          4.34         3.79 o
  -2   9  15         14.21         16.94         5.28 o
  -1   9  15         11.69         16.35         6.08 o
   0   9  15        124.70        122.27         8.86 o
   1   9  15         52.21         42.04         8.21 o
   2   9  15          6.81          6.61         4.40 o
   3   9  15       1097.12       1095.59        25.03 o
   4   9  15         19.15         17.56         3.78 o
   5   9  15         34.20         38.62         5.12 o
   6   9  15         15.59         13.30         3.20 o
   7   9  15          1.20          3.28         3.72 o
   8   9  15          4.99          5.31         2.72 o
  -3  10  15         38.64         40.78         6.09 o
  -2  10  15         92.19         96.49         6.70 o
  -1  10  15        333.56        304.11        12.65 o
   0  10  15        103.83        126.72        12.60 o
   1  10  15         31.19         26.65         6.73 o
   2  10  15         85.21         64.63         9.53 o
   3  10  15         19.40         20.55         3.99 o
   4  10  15        108.32         99.89         7.74 o
   5  10  15          2.86          2.52         2.46 o
   6  10  15         85.79         91.13         6.58 o
   7  10  15         27.52         25.75         5.19 o
   8  10  15        169.89        232.24        11.34 o
  -2  11  15          6.86          6.44         2.19 o
  -1  11  15         27.46         30.19         5.75 o
   0  11  15          2.04          1.55         3.07 o
   1  11  15          0.32          3.58         4.49 o
   2  11  15        105.79        103.27        11.39 o
   3  11  15        146.72        127.69         8.15 o
   4  11  15        222.96        216.62        10.63 o
   5  11  15        248.26        236.54        10.64 o
   6  11  15        254.46        295.50        10.61 o
   7  11  15         45.87         56.45         6.48 o
  -1  12  15          0.23         -3.19         3.42 o
   0  12  15         13.96         11.66         4.09 o
   1  12  15        295.80        285.75        16.97 o
   2  12  15         86.49         90.06         9.81 o
   3  12  15         29.16         32.54         6.43 o
   4  12  15         15.48          9.05         4.28 o
   5  12  15          0.17         -0.58         1.94 o
   6  12  15          0.49          0.46         2.61 o
   7  12  15          8.32         12.28         4.39 o
   0  13  15          3.33          3.25         2.46 o
   1  13  15         78.95         87.83         5.90 o
   2  13  15          9.44          4.33         2.22 o
   3  13  15          9.54          6.91         2.40 o
   4  13  15         27.09         22.77         4.80 o
   5  13  15         74.32         68.75         3.98 o
   2  14  15         94.92         92.26         7.54 o
   3  14  15         23.28         22.23         2.93 o
   4  14  15          0.27          1.92         2.49 o
  -4  -2  16          2.29          2.74         2.24 o
  -3  -2  16          4.63          9.52         3.92 o
  -2  -2  16          1.20          0.27         2.34 o
  -1  -2  16          0.00         -1.73         2.34 o
   0  -2  16         23.06         26.64         4.95 o
   1  -2  16        191.86        239.11        13.18 o
   2  -2  16         53.21         71.61         7.08 o
   3  -2  16        144.52        212.95        10.48 o
  -5  -1  16          5.32          7.36         2.99 o
  -4  -1  16          3.14          3.35         3.01 o
  -3  -1  16         19.23         22.41         4.61 o
  -2  -1  16         82.00        105.92         9.94 o
  -1  -1  16         15.95         18.98         4.86 o
   0  -1  16         96.13         97.95        10.01 o
   1  -1  16         35.50         46.39         7.14 o
   2  -1  16         25.48         33.49         5.86 o
   3  -1  16          8.78         16.38         4.59 o
   4  -1  16          0.34          4.81         2.36 o
  -5   0  16         16.29         18.66         4.45 o
  -4   0  16          4.30          3.53         2.02 o
  -3   0  16         45.42         43.98         6.95 o
  -2   0  16          4.18         12.32         4.81 o
  -1   0  16          0.18         -0.27         3.72 o
   0   0  16          3.49          4.70         4.13 o
   1   0  16          3.09          3.17         4.09 o
   2   0  16         48.98         51.23         7.74 o
   3   0  16        109.45        120.33        10.77 o
   4   0  16         17.48         14.49         3.93 o
   5   0  16         31.47         30.14         4.44 o
  -5   1  16          1.77          0.44         2.75 o
  -4   1  16         11.58         12.11         3.46 o
  -3   1  16          4.21          6.68         3.81 o
  -2   1  16          9.11          8.84         4.42 o
  -1   1  16          8.32          6.18         4.12 o
   0   1  16        198.55        199.11        15.57 o
   1   1  16         84.43         88.41        10.37 o
   2   1  16         15.49          9.50         4.99 o
   3   1  16         12.14         11.96         4.54 o
   4   1  16        137.07        151.38         7.91 o
   5   1  16          0.51          0.65         1.70 o
  -5   2  16         48.14         58.62         4.89 o
  -4   2  16          4.64          4.02         3.07 o
  -3   2  16        117.92        125.17        11.98 o
  -2   2  16        102.67        122.85        12.45 o
  -1   2  16        176.96        158.60        14.10 o
   0   2  16         32.08         40.47         7.41 o
   1   2  16        107.84         92.72        11.09 o
   2   2  16          1.68         -1.73         4.08 o
   3   2  16        327.28        349.47        19.74 o
   4   2  16          0.03          1.19         3.94 o
   5   2  16         71.67         68.63         5.45 o
   6   2  16         58.36         79.23         4.91 o
  -5   3  16         65.37         56.29         5.88 o
  -4   3  16        149.89        179.97         9.84 o
  -3   3  16         13.34         19.50         5.85 o
  -2   3  16          0.62         -3.87         3.87 o
  -1   3  16        138.65        170.15        14.71 o
   0   3  16         62.07         73.26        10.03 o
   1   3  16        227.65        267.20        18.20 o
   2   3  16         54.97         53.24         8.48 o
   3   3  16          0.84          1.95         3.29 o
   4   3  16          8.89         14.10         3.25 o
   5   3  16        175.10        164.02         8.54 o
   6   3  16          2.10          7.31         2.14 o
  -5   4  16          1.02         -2.98         2.98 o
  -4   4  16        201.75        181.03         9.65 o
  -3   4  16         80.81         93.29         7.60 o
  -2   4  16        165.24        152.60        13.63 o
  -1   4  16        125.81        130.72        12.88 o
   0   4  16         16.74         11.28         4.96 o
   1   4  16        132.64        129.77        12.63 o
   2   4  16        174.87        163.42        13.94 o
   3   4  16        331.55        286.15        12.23 o
   4   4  16         39.23         34.69         4.43 o
   5   4  16         28.95         28.26         6.01 o
   6   4  16          7.65          9.95         2.09 o
   7   4  16          9.44         10.70         2.88 o
  -5   5  16          9.56          9.60         3.51 o
  -4   5  16        244.91        330.37        18.53 o
  -3   5  16         58.75         71.68         6.84 o
  -2   5  16        578.92        674.11        27.90 o
  -1   5  16        248.16        257.25        17.59 o
   0   5  16         24.75         23.70         4.12 o
   1   5  16         72.39         67.70         8.80 o
   2   5  16          2.51          3.56         3.06 o
   3   5  16         30.15         32.65         5.07 o
   4   5  16        244.03        245.20        11.17 o
   5   5  16        121.07        130.67        11.38 o
   6   5  16        337.03        351.12        11.50 o
   7   5  16          1.04          1.06         1.40 o
  -5   6  16        235.33        258.95        13.26 o
  -4   6  16         15.92         34.16         6.38 o
  -3   6  16         41.03         49.48         8.15 o
  -2   6  16        227.71        274.80        17.35 o
  -1   6  16        132.65        127.50        12.14 o
   0   6  16        124.51        133.53         8.89 o
   1   6  16        219.00        192.67        10.65 o
   2   6  16        273.93        244.37        11.85 o
   3   6  16         86.55         92.12        10.18 o
   4   6  16        248.09        270.12        16.86 o
   5   6  16         97.64        103.86        10.43 o
   6   6  16          1.04         -1.20         2.82 o
   7   6  16        285.15        303.84        35.92 o
  -4   7  16          7.70         11.49         4.25 o
  -3   7  16        343.81        336.59        19.41 o
  -2   7  16          0.67          4.68         4.01 o
  -1   7  16          2.69          1.62         2.29 o
   0   7  16         37.51         20.35         5.26 o
   1   7  16        301.36        289.41        18.75 o
   2   7  16        458.04        397.28        22.16 o
   3   7  16         48.27         38.67         7.57 o
   4   7  16         11.20         10.41         3.09 o
   5   7  16          2.70          4.09         2.34 o
   6   7  16         14.63         13.41         2.88 o
   7   7  16        153.05        147.26         9.19 o
  -4   8  16        279.42        298.73        14.96 o
  -3   8  16        172.31        163.62        12.92 o
  -2   8  16         10.00          3.51         3.56 o
  -1   8  16         16.42         11.73         4.43 o
   0   8  16         95.79         97.52         7.66 o
   1   8  16         13.37          5.25         4.22 o
   2   8  16          3.67          8.78         4.46 o
   3   8  16         11.98          5.54         4.17 o
   4   8  16         44.60         44.51         5.17 o
   5   8  16          0.29         -0.44         2.08 o
   6   8  16          0.27          1.46         2.65 o
   7   8  16         71.34         79.15        11.35 o
  -3   9  16        181.09        172.26        11.95 o
  -2   9  16         31.02         27.41         5.70 o
  -1   9  16        279.10        292.38        17.69 o
   0   9  16         28.61         29.37         4.42 o
   1   9  16         54.37         63.39         8.91 o
   2   9  16         32.92         37.47         7.34 o
   3   9  16         99.21         76.88         9.91 o
   4   9  16         31.29         27.57         5.07 o
   5   9  16          3.95          3.74         2.43 o
   6   9  16         47.06         52.81         4.90 o
   7   9  16        209.26        237.25        12.33 o
  -2  10  16         32.93         37.86         5.62 o
  -1  10  16         28.96         30.11         3.89 o
   0  10  16        322.71        333.06        18.12 o
   1  10  16         41.80         37.03         6.97 o
   2  10  16         29.32         38.44         6.91 o
   3  10  16         41.61         26.10         6.14 o
   4  10  16          0.00          2.66         2.12 o
   5  10  16          0.00          3.35         1.98 o
   6  10  16         59.18         66.47         4.97 o
   7  10  16         60.92         70.40         6.48 o
  -1  11  16          1.78          1.02         2.54 o
   0  11  16         52.58         65.58         8.06 o
   1  11  16          9.71          6.58         3.58 o
   2  11  16        202.09        186.83        13.86 o
   3  11  16        107.84        105.75        10.53 o
   4  11  16         74.31         80.75        10.38 o
   5  11  16          4.59          6.25         2.28 o
   6  11  16          6.34         11.02         3.22 o
   0  12  16         13.26         10.98         3.78 o
   1  12  16          5.53          1.14         1.81 o
   2  12  16         54.16         48.55         6.90 o
   3  12  16          0.27          0.91         2.54 o
   4  12  16          1.57          1.07         2.38 o
   5  12  16         45.11         41.62         5.27 o
   1  13  16         43.19         44.42         5.62 o
   2  13  16         16.11         15.74         2.57 o
   3  13  16         30.05         34.50         5.24 o
   4  13  16         72.55         70.52         7.16 o
  -3  -1  17         71.33         71.85         7.20 o
  -2  -1  17          2.12          1.04         2.21 o
  -1  -1  17         32.32         34.61         5.20 o
   0  -1  17         13.50         12.71         3.58 o
   1  -1  17          0.94          2.23         2.79 o
   2  -1  17        312.55        414.44        15.13 o
  -4   0  17         68.80         79.47         7.52 o
  -3   0  17          1.98          0.33         1.80 o
  -2   0  17         25.66         35.58         5.63 o
  -1   0  17          7.26          9.66         4.00 o
   0   0  17          0.20         -1.30         3.38 o
   1   0  17         88.05         98.42         9.27 o
   2   0  17          4.53          5.06         3.03 o
   3   0  17         12.14         14.73         3.85 o
  -4   1  17         12.98         11.03         3.61 o
  -3   1  17         25.29         23.62         5.17 o
  -2   1  17         38.60         40.41         6.46 o
  -1   1  17        326.13        395.85        19.09 o
   0   1  17          0.33          0.03         3.07 o
   1   1  17         58.15         89.02         9.68 o
   2   1  17          3.27          8.57         3.92 o
   3   1  17          0.07         -0.75         2.69 o
   4   1  17         33.01         37.62         5.18 o
  -4   2  17         12.06          9.72         3.24 o
  -3   2  17         47.59         53.03         5.30 o
  -2   2  17          2.20         -1.62         3.44 o
  -1   2  17          4.10          7.19         4.14 o
   0   2  17        125.72        127.07        11.77 o
   1   2  17         44.72         59.61         8.14 o
   2   2  17         22.41         27.66         5.98 o
   3   2  17         91.91        108.95        10.05 o
   4   2  17         91.22         98.32         5.63 o
   5   2  17         15.57         18.52         3.61 o
  -4   3  17         15.00         14.06         2.74 o
  -3   3  17         19.96         24.62         3.89 o
  -2   3  17          0.28          0.15         3.28 o
  -1   3  17          4.92          4.82         3.56 o
   0   3  17         10.09          8.15         4.04 o
   1   3  17          4.44          2.76         2.34 o
   2   3  17          0.09          4.02         3.48 o
   3   3  17         58.06         76.62         8.74 o
   4   3  17          1.32          4.23         2.12 o
   5   3  17          9.95         15.65         2.67 o
  -4   4  17          3.10          2.21         3.05 o
  -3   4  17         51.52         67.06         4.74 o
  -2   4  17         15.96         13.10         4.61 o
  -1   4  17         30.88         34.09         6.65 o
   0   4  17         11.52         12.96         4.69 o
   1   4  17        349.33        367.39        13.46 o
   2   4  17        210.65        214.51        14.68 o
   3   4  17         25.28         23.16         5.36 o
   4   4  17        205.33        242.64         9.96 o
   5   4  17          1.72          0.24         1.66 o
   6   4  17         38.88         44.26         4.97 o
  -4   5  17         25.01         27.26         4.95 o
  -3   5  17         11.62         17.07         4.48 o
  -2   5  17         48.94         43.77         6.66 o
  -1   5  17         28.13         22.35         5.57 o
   0   5  17         15.34          8.92         4.33 o
   1   5  17         60.96         54.36         5.50 o
   2   5  17         81.70         62.02         9.42 o
   3   5  17          1.25          1.06         2.23 o
   4   5  17        350.10        312.87        11.06 o
   5   5  17         13.89         20.44         4.45 o
   6   5  17        127.56        152.39        10.18 o
  -4   6  17          0.14          1.37         2.30 o
  -3   6  17         20.33         28.22         5.61 o
  -2   6  17         11.87          7.73         2.54 o
  -1   6  17         58.56         60.07         8.19 o
   0   6  17          3.46          3.97         1.98 o
   1   6  17         42.98         41.29         4.79 o
   2   6  17         73.28         67.72         5.95 o
   3   6  17          8.60         11.40         4.35 o
   4   6  17          3.80          5.32         3.31 o
   5   6  17         35.06         32.88         3.92 o
   6   6  17         13.56          4.00         2.65 o
  -4   7  17        113.57        141.32         9.24 o
  -3   7  17        262.80        293.50        15.84 o
  -2   7  17          0.78          0.27         2.78 o
  -1   7  17         13.82         24.22         3.85 o
   0   7  17          0.32          0.48         3.13 o
   1   7  17         49.61         41.23         7.09 o
   2   7  17        102.33         90.13        10.38 o
   3   7  17         71.94         86.44         9.72 o
   4   7  17        143.14        137.31         7.69 o
   5   7  17         11.74         15.77         2.99 o
   6   7  17        275.54        236.60         8.66 o
  -3   8  17        593.84        675.98        21.72 o
  -2   8  17          9.28         17.69         4.67 o
  -1   8  17         74.63         93.57         9.79 o
   0   8  17        229.05        223.25        10.33 o
   1   8  17         69.00         51.92         7.57 o
   2   8  17         11.60          9.61         4.20 o
   3   8  17          0.99          1.85         3.01 o
   4   8  17         45.77         51.52         7.60 o
   5   8  17          6.86         10.62         3.54 o
   6   8  17         24.95         29.49         3.25 o
  -2   9  17         19.18         14.94         3.66 o
  -1   9  17         93.15         99.56         9.04 o
   0   9  17         62.97         43.09         6.30 o
   1   9  17        104.13        108.60        10.42 o
   2   9  17         54.89         51.27         7.60 o
   3   9  17          3.39          0.78         3.25 o
   4   9  17          0.13          4.22         3.51 o
   5   9  17         45.73         51.83         4.41 o
   6   9  17         20.11         19.85         2.61 o
   0  10  17          0.09         -0.19         2.42 o
   1  10  17         56.69         58.91         7.47 o
   2  10  17         68.46         79.77         8.73 o
   3  10  17         43.28         48.29         6.85 o
   4  10  17         24.84         20.35         4.62 o
   5  10  17         27.89         39.19         3.70 o
   0  11  17         36.06         33.23         4.85 o
   1  11  17         37.77         40.42         5.94 o
   2  11  17         12.05         22.23         4.91 o
   3  11  17         72.75         76.59         8.11 o
   4  11  17          1.41          3.99         2.94 o
   5  11  17          4.25          0.12         1.83 o
   1  12  17         85.64         93.40         7.43 o
   2  12  17        631.31        634.52        13.79 o
   3  12  17        135.57        146.32         9.59 o
   4  12  17         21.55         17.59         3.45 o
  -2   1  18         87.91         93.02         5.49 o
  -1   1  18         18.92         20.70         4.08 o
   0   1  18        367.10        485.54        17.83 o
   1   1  18        136.51        204.66        11.50 o
   2   1  18          0.38          4.66         2.59 o
  -2   2  18          2.37         -2.08         2.08 o
  -1   2  18          0.04          0.72         2.88 o
   0   2  18          5.40          8.12         3.44 o
   1   2  18         15.88         27.97         5.34 o
   2   2  18         25.72         52.57         6.46 o
   3   2  18         19.69         27.40         4.26 o
  -3   3  18          7.21          6.60         2.70 o
  -2   3  18         16.55         20.62         3.30 o
  -1   3  18         24.72         35.30         5.74 o
   0   3  18          1.39          1.54         2.71 o
   1   3  18         32.24         37.53         5.95 o
   2   3  18          4.17          4.06         3.66 o
   3   3  18          3.36          1.82         1.50 o
   4   3  18         79.01         89.33         6.97 o
  -3   4  18         94.49        113.20         8.76 o
  -2   4  18        103.44        142.29         7.29 o
  -1   4  18          2.87         -0.02         2.83 o
   0   4  18         55.19         74.56         8.11 o
   1   4  18         18.84         13.04         4.26 o
   2   4  18         31.15         33.54         3.82 o
   3   4  18          1.33          1.78         1.91 o
   4   4  18         48.31         64.72         4.35 o
  -3   5  18          0.20          3.45         2.46 o
  -2   5  18         45.06         47.08         6.59 o
  -1   5  18         19.50         23.14         4.87 o
   0   5  18        149.06        152.46        11.31 o
   1   5  18         28.92         42.62         4.27 o
   2   5  18         16.68         15.40         2.98 o
   3   5  18         38.82         39.17         7.21 o
   4   5  18        250.68        282.92        13.90 o
   5   5  18        344.04        433.63        15.05 o
  -3   6  18         54.75         68.85         6.66 o
  -2   6  18          9.23          4.81         3.06 o
  -1   6  18         18.40         14.15         2.87 o
   0   6  18          0.40         -0.17         2.97 o
   1   6  18         30.94         30.63         5.68 o
   2   6  18          5.34          8.68         3.70 o
   3   6  18        263.39        304.53        15.55 o
   4   6  18          3.82         -1.61         2.55 o
   5   6  18        151.45        188.65        10.29 o
  -2   7  18          2.07          1.77         2.14 o
  -1   7  18          0.87         -0.53         2.19 o
   0   7  18          0.12          2.69         2.99 o
   1   7  18          0.09          0.05         3.68 o
   2   7  18          9.40          5.18         3.57 o
   3   7  18          9.87          7.94         3.43 o
   4   7  18         40.52         33.12         5.24 o
   5   7  18         19.45         15.29         3.74 o
  -1   8  18         64.38         67.31         6.76 o
   0   8  18         12.09          7.52         2.83 o
   1   8  18         95.28        106.58         9.08 o
   2   8  18         70.19         74.19         7.75 o
   3   8  18          5.07          4.68         2.70 o
   4   8  18         19.59         29.21         4.99 o
   5   8  18          0.02          1.51         2.02 o
   0   9  18        312.62        319.25        13.03 o
   1   9  18         81.68        101.40         8.35 o
   2   9  18         37.95         48.84         6.37 o
   3   9  18         47.21         61.88         7.02 o
   4   9  18         16.09         15.83         3.72 o
   1  10  18         17.28          4.73         2.29 o
   2  10  18        133.95        160.51        10.34 o
   3  10  18         17.54         13.58         3.50 o
   4  10  18         72.09         86.59         7.15 o
   0   4  19        170.05        202.55        10.43 o
   1   4  19          8.20          5.93         2.12 o
   0   5  19         29.58         39.31         5.15 o
                                                
